# Supplementary material for: Genetically Predicted 1400 Blood Metabolites in Relation to Risk of Prostate Cancer: A Mendelian Randomization Study
Source: Aging Med (Milton). 2025 Jun 11;8(3):249–57. doi: 10.1002/agm2.70016 (PMC12226420; doi:10.1002/agm2.70016)
Supplement: Supplementary file 2 — Table S1. [file AGM2-8--s002.csv]

Metabolites	SUPER_PATHWAY_CLASS
S-1-pyrroline-5-carboxylate	Amino Acid
spermidine	Amino Acid
1-methylnicotinamide	Cofactors and Vitamins
12,13-DiHOME	Lipid
alpha-ketoglutarate	Energy
kynurenate	Amino Acid
3-hydroxyisobutyrate	Amino Acid
3-hydroxy-3-methylglutarate	Lipid
homovanillate (HVA)	Amino Acid
3-phosphoglycerate	Carbohydrate
cholate	Lipid
4-hydroxyphenylacetate	Amino Acid
5,6-dihydrothymine	Nucleotide
9,10-DiHOME	Lipid
linoleate (18:2n6)	Lipid
laurate (12:0)	Lipid
quinolinate	Cofactors and Vitamins
N6,N6,N6-trimethyllysine	Amino Acid
N-acetylputrescine	Amino Acid
N-formylmethionine	Amino Acid
S-adenosylhomocysteine (SAH)	Amino Acid
adenosine 3',5'-cyclic monophosphate (cAMP)	Nucleotide
adenosine 5'-diphosphate (ADP)	Nucleotide
adenosine 5'-monophosphate (AMP)	Nucleotide
5-methylthioadenosine (MTA)	Amino Acid
arachidonate (20:4n6)	Lipid
arginine	Amino Acid
aspartate	Amino Acid
2-hydroxyphenylacetate	Amino Acid
3-(4-hydroxyphenyl)lactate	Amino Acid
phenylpyruvate	Amino Acid
beta-alanine	Nucleotide
biliverdin	Cofactors and Vitamins
succinate	Energy
3-hydroxybutyrate (BHBA)	Lipid
cholesterol	Lipid
choline phosphate	Lipid
cortisone	Lipid
creatinine	Amino Acid
cysteinylglycine	Amino Acid
cystine	Amino Acid
sphingosine	Lipid
deoxycholate	Lipid
cystathionine	Amino Acid
sphinganine	Lipid
flavin adenine dinucleotide (FAD)	Cofactors and Vitamins
gamma-glutamylglutamate	Peptide
gluconate	Xenobiotics
glutarate (C5-DC)	Lipid
glycine	Amino Acid
glycocholate	Lipid
guanidinoacetate	Amino Acid
histidine	Amino Acid
cortisol	Lipid
hypotaurine	Amino Acid
inosine	Nucleotide
inosine 5'-monophosphate (IMP)	Nucleotide
myo-inositol	Lipid
isoleucine	Amino Acid
citrulline	Amino Acid
leucine	Amino Acid
lysine	Amino Acid
malate	Energy
methionine	Amino Acid
palmitate (16:0)	Lipid
nicotinamide	Cofactors and Vitamins
stearate (18:0)	Lipid
ornithine	Amino Acid
orotate	Nucleotide
palmitoleate (16:1n7)	Lipid
phenylalanine	Amino Acid
phosphate	Energy
phytanate	Xenobiotics
pristanate	Lipid
proline	Amino Acid
lactate	Carbohydrate
pyridoxal	Cofactors and Vitamins
retinol (Vitamin A)	Cofactors and Vitamins
salicylate	Xenobiotics
serine	Amino Acid
serotonin	Amino Acid
taurine	Amino Acid
myristate (14:0)	Lipid
urea	Amino Acid
uridine	Nucleotide
2'-deoxyuridine	Nucleotide
trans-urocanate	Amino Acid
glutamate	Amino Acid
glutamine	Amino Acid
threonine	Amino Acid
tryptophan	Amino Acid
valine	Amino Acid
glucose	Carbohydrate
alpha-ketobutyrate	Amino Acid
betaine	Amino Acid
cysteine	Amino Acid
mannose	Carbohydrate
dimethylglycine	Amino Acid
alanine	Amino Acid
tyrosine	Amino Acid
pseudouridine	Nucleotide
pyruvate	Carbohydrate
xylose	Carbohydrate
cytidine	Nucleotide
caffeine	Xenobiotics
fructose	Carbohydrate
cytosine	Nucleotide
caprate (10:0)	Lipid
margarate (17:0)	Lipid
nonadecanoate (19:0)	Lipid
arachidate (20:0)	Lipid
maltose	Carbohydrate
asparagine	Amino Acid
N-stearoyl-sphinganine (d18:0/18:0)*	Lipid
dihydroorotate	Nucleotide
caproate (6:0)	Lipid
caprylate (8:0)	Lipid
sucrose	Carbohydrate
pentadecanoate (15:0)	Lipid
trans-4-hydroxyproline	Amino Acid
allantoin	Nucleotide
xanthine	Nucleotide
5-oxoproline	Amino Acid
picolinate	Amino Acid
sarcosine	Amino Acid
pantothenate	Cofactors and Vitamins
pipecolate	Amino Acid
phosphoethanolamine	Lipid
glycerate	Carbohydrate
3-ureidopropionate	Nucleotide
N-acetylleucine	Amino Acid
N-acetylmethionine	Amino Acid
N-acetylvaline	Amino Acid
erucate (22:1n9)	Lipid
bilirubin (Z,Z)	Cofactors and Vitamins
thyroxine	Amino Acid
gamma-glutamyltyrosine	Peptide
methyl indole-3-acetate	Xenobiotics
alpha-tocopherol	Cofactors and Vitamins
N-acetylalanine	Amino Acid
vanillylmandelate (VMA)	Amino Acid
4-acetamidobutanoate	Amino Acid
3-aminoisobutyrate	Nucleotide
citrate	Energy
2-aminobutyrate	Amino Acid
urate	Nucleotide
ursodeoxycholate	Lipid
oleoyl ethanolamide	Lipid
gamma-glutamylglutamine	Peptide
4-hydroxyphenylpyruvate	Amino Acid
butyrate/isobutyrate (4:0)	Lipid
N-acetylneuraminate	Carbohydrate
N-acetylglucosaminylasparagine	Carbohydrate
acetoacetate	Lipid
creatine	Amino Acid
cys-gly, oxidized	Amino Acid
dihomo-linoleate (20:2n6)	Lipid
gamma-glutamylhistidine	Peptide
2-hydroxystearate	Lipid
N1-methyladenosine	Nucleotide
glycerol	Lipid
choline	Lipid
anthranilate	Amino Acid
gamma-glutamylleucine	Peptide
3-methoxytyrosine	Amino Acid
beta-hydroxyisovalerate	Amino Acid
N-palmitoyl-sphingosine (d18:1/16:0)	Lipid
1-palmitoyl-2-oleoyl-GPE (16:0/18:1)	Lipid
1-palmitoyl-2-linoleoyl-GPI (16:0/18:2)	Lipid
1-palmitoyl-2-linoleoyl-GPC (16:0/18:2)	Lipid
stearoyl sphingomyelin (d18:1/18:0)	Lipid
1-palmitoyl-2-oleoyl-GPC (16:0/18:1)	Lipid
N-stearoyl-sphingosine (d18:1/18:0)*	Lipid
glycochenodeoxycholate	Lipid
taurochenodeoxycholate	Lipid
taurocholate	Lipid
taurodeoxycholate	Lipid
2-hydroxyhippurate (salicylurate)	Xenobiotics
4-acetaminophen sulfate	Xenobiotics
eicosapentaenoate (EPA; 20:5n3)	Lipid
methylsuccinate	Amino Acid
ethylmalonate	Amino Acid
carnitine	Lipid
benzoate	Xenobiotics
3-phenylpropionate (hydrocinnamate)	Xenobiotics
phenylacetate	Amino Acid
hippurate	Xenobiotics
xanthurenate	Amino Acid
suberate (C8-DC)	Lipid
3-methyl-2-oxovalerate	Amino Acid
methionine sulfoxide	Amino Acid
3-methylhistidine	Amino Acid
5-hydroxylysine	Amino Acid
4-guanidinobutanoate	Amino Acid
glucuronate	Carbohydrate
glycerol 3-phosphate	Lipid
imidazole lactate	Amino Acid
kynurenine	Amino Acid
glycerophosphorylcholine (GPC)	Lipid
maltotriose	Carbohydrate
N-acetylglutamate	Amino Acid
N-alpha-acetylornithine	Amino Acid
tartarate	Xenobiotics
ribitol	Carbohydrate
glycodeoxycholate	Lipid
theophylline	Xenobiotics
quinate	Xenobiotics
theobromine	Xenobiotics
gentisate	Amino Acid
paraxanthine	Xenobiotics
indolelactate	Amino Acid
3-indoxyl sulfate	Amino Acid
4-methyl-2-oxopentanoate	Amino Acid
1,5-anhydroglucitol (1,5-AG)	Carbohydrate
1-stearoyl-2-arachidonoyl-GPI (18:0/20:4)	Lipid
sphingosine 1-phosphate	Lipid
1-stearoyl-2-oleoyl-GPS (18:0/18:1)	Lipid
1-stearoyl-GPI (18:0)	Lipid
1,2-dipalmitoyl-GPC (16:0/16:0)	Lipid
docosahexaenoate (DHA; 22:6n3)	Lipid
1-myristoyl-2-palmitoyl-GPC (14:0/16:0)	Lipid
alpha-hydroxyisocaproate	Amino Acid
maleate	Lipid
isovalerate (i5:0)	Amino Acid
4-acetylphenol sulfate	Xenobiotics
2-hydroxyoctanoate	Lipid
3-hydroxyoctanoate	Lipid
phenyllactate (PLA)	Amino Acid
palmitoylcarnitine (C16)	Lipid
hexanoylcarnitine (C6)	Lipid
N-acetylaspartate (NAA)	Amino Acid
dehydroepiandrosterone sulfate (DHEA-S)	Lipid
acetylcarnitine (C2)	Lipid
cysteine s-sulfate	Amino Acid
tartronate (hydroxymalonate)	Xenobiotics
oxalate (ethanedioate)	Cofactors and Vitamins
erythritol	Xenobiotics
2,3-dihydroxypyridine	Xenobiotics
3-hydroxymyristate	Lipid
iminodiacetate (IDA)	Xenobiotics
1-oleoylglycerol (18:1)	Lipid
3-methyl-2-oxobutyrate	Amino Acid
homoarginine	Amino Acid
homocitrulline	Amino Acid
2-linoleoylglycerol (18:2)	Lipid
3-hydroxydecanoate	Lipid
citramalate	Amino Acid
EDTA	Xenobiotics
N-acetylglycine	Amino Acid
threonate	Cofactors and Vitamins
galactonate	Carbohydrate
indoleacetate	Amino Acid
1-linoleoylglycerol (18:2)	Lipid
1-methylhistidine	Amino Acid
butyrylcarnitine (C4)	Lipid
isobutyrylcarnitine (C4)	Amino Acid
glycolithocholate	Lipid
androsterone sulfate	Lipid
indolepropionate	Amino Acid
trigonelline (N'-methylnicotinate)	Cofactors and Vitamins
dodecanedioate (C12-DC)	Lipid
N-acetyltyrosine	Amino Acid
1,3-dimethylurate	Xenobiotics
3-methylxanthine	Xenobiotics
3-hydroxylaurate	Lipid
pyridoxate	Cofactors and Vitamins
gamma-glutamylvaline	Peptide
3-hydroxysebacate	Lipid
5-hydroxyhexanoate	Lipid
propionylglycine	Lipid
butyrylglycine	Lipid
propionylcarnitine (C3)	Lipid
pro-hydroxy-pro	Amino Acid
3-hydroxy-2-ethylpropionate	Amino Acid
3-carboxy-4-methyl-5-propyl-2-furanpropanoate (CMPF)	Lipid
docosapentaenoate (n3 DPA; 22:5n3)	Lipid
docosadienoate (22:2n6)	Lipid
adrenate (22:4n6)	Lipid
docosatrienoate (22:3n3)	Lipid
10-undecenoate (11:1n1)	Lipid
myristoleate (14:1n5)	Lipid
1-methyl-4-imidazoleacetate	Amino Acid
sebacate (C10-DC)	Lipid
stearidonate (18:4n3)	Lipid
5-dodecenoate (12:1n7)	Lipid
octanoylcarnitine (C8)	Lipid
tauro-beta-muricholate	Lipid
decanoylcarnitine (C10)	Lipid
N-acetylglutamine	Amino Acid
N-acetylphenylalanine	Amino Acid
N-acetylasparagine	Amino Acid
1-palmitoyl-GPC (16:0)	Lipid
N-acetylarginine	Amino Acid
piperine	Xenobiotics
campesterol	Lipid
myristoylcarnitine (C14)	Lipid
1-stearoyl-GPC (18:0)	Lipid
1-oleoyl-GPC (18:1)	Lipid
N-acetylthreonine	Amino Acid
N-acetylisoleucine	Amino Acid
10-nonadecenoate (19:1n9)	Lipid
10-heptadecenoate (17:1n7)	Lipid
hyocholate	Lipid
epiandrosterone sulfate	Lipid
N-acetylhistidine	Amino Acid
gamma-glutamylglycine	Peptide
gamma-glutamyltryptophan	Peptide
stachydrine	Xenobiotics
alpha-hydroxyisovalerate	Amino Acid
gamma-glutamylmethionine	Peptide
gamma-glutamylthreonine	Peptide
p-cresol sulfate	Xenobiotics
erythronate*	Carbohydrate
salicyluric glucuronide*	Xenobiotics
N-acetylproline	Amino Acid
eicosenoate (20:1)	Lipid
linolenate [alpha or gamma; (18:3n3 or 6)]	Lipid
aconitate [cis or trans]	Energy
stearoylcarnitine (C18)	Lipid
laurylcarnitine (C12)	Lipid
isovalerylcarnitine (C5)	Amino Acid
1-linoleoyl-GPC (18:2)	Lipid
7-methylxanthine	Xenobiotics
1,3,7-trimethylurate	Xenobiotics
3,7-dimethylurate	Xenobiotics
1,7-dimethylurate	Xenobiotics
5-acetylamino-6-formylamino-3-methyluracil	Xenobiotics
5-acetylamino-6-amino-3-methyluracil	Xenobiotics
indolebutyrate	Amino Acid
1-methylxanthine	Xenobiotics
N1-methylinosine	Nucleotide
N2,N2-dimethylguanosine	Nucleotide
N4-acetylcytidine	Nucleotide
N6-carbamoylthreonyladenosine	Nucleotide
orotidine	Nucleotide
phenylacetylglutamine	Peptide
4-hydroxyhippurate	Xenobiotics
5,6-dihydrouridine	Nucleotide
3-(3-amino-3-carboxypropyl)uridine*	Nucleotide
1-arachidonylglycerol (20:4)	Lipid
cysteine-glutathione disulfide	Amino Acid
5-methyluridine (ribothymidine)	Nucleotide
isovalerylglycine	Amino Acid
3-hydroxydodecanedioate*	Lipid
7-methylguanine	Nucleotide
1-stearoyl-GPE (18:0)	Lipid
1-stearoyl-GPG (18:0)	Lipid
3-methylcytidine	Nucleotide
N1-Methyl-2-pyridone-5-carboxamide	Cofactors and Vitamins
gamma-glutamylisoleucine*	Peptide
oleoylcarnitine (C18:1)	Lipid
gamma-glutamyl-2-aminobutyrate	Peptide
phenol sulfate	Amino Acid
1-palmitoleoyl-GPC (16:1)*	Lipid
malonylcarnitine	Lipid
hexanoylglycine	Lipid
glutamine_degradant*	Partially Characterized Molecules
2-hydroxy-3-methylvalerate	Amino Acid
homostachydrine*	Xenobiotics
1-arachidonoyl-GPC (20:4n6)*	Lipid
2-palmitoleoyl-GPC (16:1)*	Lipid
2-palmitoyl-GPC (16:0)*	Lipid
1-palmitoyl-GPE (16:0)	Lipid
1-oleoyl-GPE (18:1)	Lipid
1-linoleoyl-GPE (18:2)*	Lipid
1-arachidonoyl-GPE (20:4n6)*	Lipid
N-acetylcitrulline	Amino Acid
2-hydroxypalmitate	Lipid
docosapentaenoate (n6 DPA; 22:5n6)	Lipid
gulonate*	Cofactors and Vitamins
isobutyrylglycine	Amino Acid
glutarylcarnitine (C5-DC)	Amino Acid
beta-hydroxyisovaleroylcarnitine	Amino Acid
tiglylcarnitine (C5:1-DC)	Amino Acid
hydroquinone sulfate	Xenobiotics
catechol sulfate	Xenobiotics
7-alpha-hydroxy-3-oxo-4-cholestenoate (7-Hoca)	Lipid
N-acetyl-aspartyl-glutamate (NAAG)	Amino Acid
tetradecanedioate (C14-DC)	Lipid
hexadecanedioate (C16-DC)	Lipid
octadecanedioate (C18-DC)	Lipid
glycerophosphoethanolamine	Lipid
3-(3-hydroxyphenyl)propionate	Xenobiotics
1-palmitoyl-GPI (16:0)	Lipid
glycolithocholate sulfate*	Lipid
taurolithocholate 3-sulfate	Lipid
deoxycarnitine	Lipid
1-ribosyl-imidazoleacetate*	Amino Acid
alpha-hydroxycaproate	Lipid
3,4-dihydroxybutyrate	Lipid
indoleacetylglutamine	Amino Acid
hexanoylglutamine	Lipid
N6-acetyllysine	Amino Acid
dihomo-linolenate (20:3n3 or n6)	Lipid
mannitol/sorbitol	Carbohydrate
tryptophan betaine	Amino Acid
4-vinylphenol sulfate	Xenobiotics
4-ethylphenylsulfate	Xenobiotics
thymol sulfate	Xenobiotics
3-methyladipate	Lipid
pyrraline	Xenobiotics
1-oleoyl-GPI (18:1)	Lipid
1-linoleoyl-GPI (18:2)*	Lipid
o-cresol sulfate	Xenobiotics
dimethylarginine (SDMA + ADMA)	Amino Acid
gamma-glutamylalanine	Peptide
N-acetylserine	Amino Acid
1-stearoyl-2-oleoyl-GPE (18:0/18:1)	Lipid
chiro-inositol	Lipid
4-allylphenol sulfate	Xenobiotics
1-stearoyl-2-arachidonoyl-GPC (18:0/20:4)	Lipid
1-palmitoyl-2-linoleoyl-GPE (16:0/18:2)	Lipid
sphinganine-1-phosphate	Lipid
glycosyl-N-stearoyl-sphingosine (d18:1/18:0)	Lipid
succinylcarnitine (C4-DC)	Energy
bilirubin (E,E)*	Cofactors and Vitamins
bilirubin (E,Z or Z,E)*	Cofactors and Vitamins
N-methylproline	Amino Acid
beta-cryptoxanthin	Cofactors and Vitamins
5alpha-androstan-3beta,17beta-diol disulfate	Lipid
5alpha-pregnan-3beta,20alpha-diol disulfate	Lipid
glycocholenate sulfate*	Lipid
taurocholenate sulfate*	Lipid
androstenediol (3beta,17beta) disulfate (1)	Lipid
pregnenediol disulfate (C21H34O8S2)*	Lipid
androstenediol (3beta,17beta) disulfate (2)	Lipid
21-hydroxypregnenolone disulfate	Lipid
5alpha-androstan-3alpha,17alpha-diol monosulfate	Lipid
5alpha-pregnan-3beta,20beta-diol monosulfate (1)	Lipid
5alpha-pregnan-3beta,20alpha-diol monosulfate (2)	Lipid
5alpha-pregnan-diol disulfate	Lipid
5alpha-androstan-3alpha,17beta-diol disulfate	Lipid
5alpha-androstan-3alpha,17beta-diol monosulfate (1)	Lipid
5alpha-androstan-3beta,17alpha-diol disulfate	Lipid
5alpha-androstan-3beta,17beta-diol monosulfate (2)	Lipid
androstenediol (3alpha, 17alpha) monosulfate (3)	Lipid
androstenediol (3beta,17beta) monosulfate (1)	Lipid
androstenediol (3beta,17beta) monosulfate (2)	Lipid
4-hydroxycoumarin	Xenobiotics
pregnenediol sulfate (C21H34O5S)*	Lipid
2-hydroxyglutarate	Lipid
gamma-CEHC	Cofactors and Vitamins
N-acetyl-beta-alanine	Nucleotide
sphingomyelin (d18:1/18:1, d18:2/18:0)	Lipid
palmitoyl sphingomyelin (d18:1/16:0)	Lipid
3-hydroxyhippurate	Xenobiotics
16a-hydroxy DHEA 3-sulfate	Lipid
pregnenolone sulfate	Lipid
andro steroid monosulfate C19H28O6S (1)*	Lipid
ergothioneine	Xenobiotics
S-methylmethionine	Amino Acid
indole-3-carboxylate	Amino Acid
13-HODE + 9-HODE	Lipid
tridecenedioate (C13:1-DC)*	Lipid
N-acetyl-3-methylhistidine*	Amino Acid
4-cholesten-3-one	Lipid
cinnamoylglycine	Xenobiotics
cis-4-decenoylcarnitine (C10:1)	Lipid
2S,3R-dihydroxybutyrate	Lipid
(16 or 17)-methylstearate (a19:0 or i19:0)	Lipid
2R,3R-dihydroxybutyrate	Lipid
alpha-ketoglutaramate*	Amino Acid
2,3-dihydroxyisovalerate	Xenobiotics
3-methylglutaconate	Amino Acid
5-(galactosylhydroxy)-L-lysine	Amino Acid
cysteinylglycine disulfide*	Amino Acid
isoursodeoxycholate	Lipid
formiminoglutamate	Amino Acid
hydantoin-5-propionate	Amino Acid
sulfate*	Xenobiotics
4-hydroxy-2-oxoglutaric acid	Lipid
4-hydroxyglutamate	Amino Acid
pantoate	Cofactors and Vitamins
S-methylcysteine	Amino Acid
androsterone glucuronide	Lipid
argininate*	Amino Acid
2-oxoarginine*	Amino Acid
cis-4-decenoate (10:1n6)*	Lipid
4-oxo-retinoic acid	Cofactors and Vitamins
1-lignoceroyl-GPC (24:0)	Lipid
1-(1-enyl-palmitoyl)-GPC (P-16:0)*	Lipid
1-methyl-5-imidazoleacetate	Amino Acid
glycoursodeoxycholate	Lipid
S-methylcysteine sulfoxide	Amino Acid
eicosanedioate (C20-DC)	Lipid
docosadioate (C22-DC)	Lipid
oleoyl-linoleoyl-glycerol (18:1/18:2) [2]	Lipid
1-(1-enyl-palmitoyl)-GPE (P-16:0)*	Lipid
1-(1-enyl-stearoyl)-GPE (P-18:0)*	Lipid
N-oleoyltaurine	Lipid
linoleoylcarnitine (C18:2)*	Lipid
2-O-methylascorbic acid	Cofactors and Vitamins
carboxyethyl-GABA	Amino Acid
beta-citrylglutamate	Amino Acid
trimethylamine N-oxide	Lipid
N6-methyllysine	Amino Acid
dihydroferulate	Xenobiotics
imidazole propionate	Amino Acid
pregnanediol-3-glucuronide	Lipid
alliin	Xenobiotics
prolylglycine	Peptide
N-palmitoylglycine	Lipid
mannonate*	Xenobiotics
succinimide	Xenobiotics
lanthionine	Amino Acid
2-stearoyl-GPE (18:0)*	Lipid
(R)-3-hydroxybutyrylcarnitine	Lipid
N-acetylcarnosine	Amino Acid
margaroylcarnitine (C17)*	Lipid
N-methyltaurine	Amino Acid
histidine betaine (hercynine)*	Xenobiotics
glycohyocholate	Lipid
2-hydroxydecanoate	Lipid
3-methyl catechol sulfate (2)	Xenobiotics
4-methylcatechol sulfate	Xenobiotics
3-methyl catechol sulfate (1)	Xenobiotics
3b-hydroxy-5-cholenoic acid	Lipid
guaiacol sulfate	Xenobiotics
2-aminooctanoate	Lipid
gamma-CEHC glucuronide*	Cofactors and Vitamins
dimethyl sulfone	Xenobiotics
2-piperidinone	Xenobiotics
N-acetyl-1-methylhistidine*	Amino Acid
indolin-2-one	Xenobiotics
2-aminophenol sulfate	Xenobiotics
3-acetylphenol sulfate	Xenobiotics
sphingomyelin (d18:1/14:0, d16:1/16:0)*	Lipid
sphingomyelin (d18:2/16:0, d18:1/16:1)*	Lipid
6-oxopiperidine-2-carboxylate	Amino Acid
S-allylcysteine	Xenobiotics
N-delta-acetylornithine	Amino Acid
acisoga	Amino Acid
2-aminoheptanoate	Lipid
N-formylanthranilic acid	Amino Acid
N2,N5-diacetylornithine	Amino Acid
1H-indole-7-acetic acid	Xenobiotics
3-methoxytyramine sulfate	Amino Acid
methionine sulfone	Amino Acid
1-linolenoyl-GPC (18:3)*	Lipid
N-acetylalliin	Xenobiotics
1-(1-enyl-oleoyl)-GPE (P-18:1)*	Lipid
fructosyllysine	Amino Acid
O-sulfo-L-tyrosine	Xenobiotics
ferulic acid 4-sulfate	Xenobiotics
3-(3-hydroxyphenyl)propionate sulfate	Xenobiotics
etiocholanolone glucuronide	Lipid
17alpha-hydroxypregnanolone glucuronide	Lipid
N-acetyltaurine	Amino Acid
1-oleoyl-GPG (18:1)*	Lipid
1-palmitoyl-GPG (16:0)*	Lipid
9-hydroxystearate	Lipid
3-methylglutarylcarnitine (2)	Amino Acid
methyl glucopyranoside (alpha + beta)	Xenobiotics
sphingomyelin (d18:2/14:0, d18:1/14:1)*	Lipid
sphingomyelin (d18:1/24:1, d18:2/24:0)*	Lipid
octadecenedioylcarnitine (C18:1-DC)*	Lipid
octadecanedioylcarnitine (C18-DC)*	Lipid
5alpha-androstan-3alpha,17beta-diol monosulfate (2)	Lipid
myristoleoylcarnitine (C14:1)*	Lipid
N-formylphenylalanine	Amino Acid
4-hydroxychlorothalonil	Xenobiotics
tyramine O-sulfate	Amino Acid
3-hydroxypyridine sulfate	Xenobiotics
4-methylguaiacol sulfate	Xenobiotics
phenylacetylcarnitine	Peptide
arabonate/xylonate	Carbohydrate
methyl-4-hydroxybenzoate sulfate	Xenobiotics
1-dihomo-linolenylglycerol (20:3)	Lipid
vanillic alcohol sulfate	Amino Acid
4-vinylguaiacol sulfate	Xenobiotics
vanillactate	Amino Acid
eugenol sulfate	Xenobiotics
2-methoxyresorcinol sulfate	Xenobiotics
2-acetamidophenol sulfate	Xenobiotics
p-cresol glucuronide*	Amino Acid
6-hydroxyindole sulfate	Xenobiotics
4-methoxyphenol sulfate	Amino Acid
propyl 4-hydroxybenzoate sulfate	Xenobiotics
ethylparaben sulfate	Xenobiotics
umbelliferone sulfate	Xenobiotics
sphingomyelin (d18:1/20:0, d16:1/22:0)*	Lipid
sphingomyelin (d18:1/20:1, d18:2/20:0)*	Lipid
sphingomyelin (d18:1/20:2, d18:2/20:1, d16:1/22:2)*	Lipid
behenoyl sphingomyelin (d18:1/22:0)*	Lipid
sphingomyelin (d18:1/22:1, d18:2/22:0, d16:1/24:1)*	Lipid
sphingomyelin (d18:1/22:2, d18:2/22:1, d16:1/24:2)*	Lipid
lignoceroyl sphingomyelin (d18:1/24:0)	Lipid
sphingomyelin (d17:1/16:0, d18:1/15:0, d16:1/17:0)*	Lipid
dopamine 4-sulfate	Amino Acid
dopamine 3-O-sulfate	Amino Acid
3-hydroxyhexanoate	Lipid
N-carbamoylalanine	Amino Acid
3beta-hydroxy-5-cholestenoate	Lipid
1,2,3-benzenetriol sulfate (2)	Xenobiotics
3-methoxycatechol sulfate (1)	Xenobiotics
3-methoxycatechol sulfate (2)	Xenobiotics
N-acetylkynurenine (2)	Amino Acid
C-glycosyltryptophan	Amino Acid
arabitol/xylitol	Carbohydrate
N-acetylglucosamine/N-acetylgalactosamine	Carbohydrate
citraconate/glutaconate	Energy
adipoylcarnitine (C6-DC)	Lipid
4-hydroxyphenylacetoylcarnitine	Amino Acid
nonanoylcarnitine (C9)	Lipid
glycochenodeoxycholate 3-sulfate	Lipid
glycodeoxycholate 3-sulfate	Lipid
taurodeoxycholic acid 3-sulfate	Lipid
trans-3,4-methyleneheptanoate	Xenobiotics
phenol glucuronide	Amino Acid
linoleoyl ethanolamide	Lipid
1,2-dilinoleoyl-GPC (18:2/18:2)	Lipid
1-stearoyl-2-oleoyl-GPC (18:0/18:1)	Lipid
1-palmitoyl-2-arachidonoyl-GPC (16:0/20:4n6)	Lipid
1-palmitoyl-2-docosahexaenoyl-GPC (16:0/22:6)	Lipid
1-stearoyl-2-docosahexaenoyl-GPC (18:0/22:6)	Lipid
1-(1-enyl-stearoyl)-2-oleoyl-GPE (P-18:0/18:1)	Lipid
sphingomyelin (d18:1/17:0, d17:1/18:0, d19:1/16:0)	Lipid
1-palmitoyl-2-stearoyl-GPC (16:0/18:0)	Lipid
2-hydroxybutyrate/2-hydroxyisobutyrate	Amino Acid
oleate/vaccenate (18:1)	Lipid
1-palmitoleoylglycerol (16:1)*	Lipid
palmitoyl dihydrosphingomyelin (d18:0/16:0)*	Lipid
tricosanoyl sphingomyelin (d18:1/23:0)*	Lipid
sphingomyelin (d18:2/23:0, d18:1/23:1, d17:1/24:1)*	Lipid
sphingomyelin (d18:2/24:1, d18:1/24:2)*	Lipid
1-stearoyl-2-linoleoyl-GPE (18:0/18:2)*	Lipid
1-stearoyl-2-arachidonoyl-GPE (18:0/20:4)	Lipid
1-stearoyl-2-linoleoyl-GPC (18:0/18:2)*	Lipid
1-palmitoyl-2-palmitoleoyl-GPC (16:0/16:1)*	Lipid
1-palmitoyl-2-dihomo-linolenoyl-GPC (16:0/20:3n3 or 6)*	Lipid
1-palmitoyl-2-arachidonoyl-GPE (16:0/20:4)*	Lipid
1-palmitoyl-2-docosahexaenoyl-GPE (16:0/22:6)*	Lipid
1-stearoyl-2-docosahexaenoyl-GPE (18:0/22:6)*	Lipid
1-palmitoyl-2-arachidonoyl-GPI (16:0/20:4)*	Lipid
1-stearoyl-2-linoleoyl-GPI (18:0/18:2)	Lipid
gamma-tocopherol/beta-tocopherol	Cofactors and Vitamins
1-(1-enyl-stearoyl)-2-arachidonoyl-GPE (P-18:0/20:4)*	Lipid
1-(1-enyl-palmitoyl)-2-arachidonoyl-GPE (P-16:0/20:4)*	Lipid
1-(1-enyl-palmitoyl)-2-oleoyl-GPE (P-16:0/18:1)*	Lipid
1-(1-enyl-palmitoyl)-2-oleoyl-GPC (P-16:0/18:1)*	Lipid
1-(1-enyl-palmitoyl)-2-linoleoyl-GPC (P-16:0/18:2)*	Lipid
1-(1-enyl-palmitoyl)-2-arachidonoyl-GPC (P-16:0/20:4)*	Lipid
sphingomyelin (d18:1/21:0, d17:1/22:0, d16:1/23:0)*	Lipid
behenoyl dihydrosphingomyelin (d18:0/22:0)*	Lipid
sphingomyelin (d18:0/18:0, d19:0/17:0)*	Lipid
N-palmitoyl-sphinganine (d18:0/16:0)	Lipid
lactosyl-N-palmitoyl-sphingosine (d18:1/16:0)	Lipid
myristoyl dihydrosphingomyelin (d18:0/14:0)*	Lipid
5-hydroxyindole sulfate	Amino Acid
phenylacetylglutamate	Peptide
1-palmitoyl-2-oleoyl-GPI (16:0/18:1)*	Lipid
1-(1-enyl-palmitoyl)-2-linoleoyl-GPE (P-16:0/18:2)*	Lipid
1-oleoyl-2-linoleoyl-GPE (18:1/18:2)*	Lipid
1-oleoyl-2-docosahexaenoyl-GPC (18:1/22:6)*	Lipid
1-linoleoyl-2-arachidonoyl-GPC (18:2/20:4n6)*	Lipid
1-myristoyl-2-arachidonoyl-GPC (14:0/20:4)*	Lipid
1-(1-enyl-palmitoyl)-2-palmitoleoyl-GPC (P-16:0/16:1)*	Lipid
1-(1-enyl-palmitoyl)-2-palmitoyl-GPC (P-16:0/16:0)*	Lipid
1-stearoyl-2-oleoyl-GPI (18:0/18:1)*	Lipid
1,2-dilinoleoyl-GPE (18:2/18:2)*	Lipid
1-oleoyl-2-arachidonoyl-GPE (18:1/20:4)*	Lipid
1-(1-enyl-stearoyl)-2-linoleoyl-GPE (P-18:0/18:2)*	Lipid
1-linoleoyl-GPG (18:2)*	Lipid
thioproline	Xenobiotics
palmitoylcholine	Lipid
2-methylserine	Amino Acid
glycocholate glucuronide (1)	Lipid
glycochenodeoxycholate glucuronide (1)	Lipid
(S)-3-hydroxybutyrylcarnitine	Lipid
glycosyl-N-palmitoyl-sphingosine (d18:1/16:0)	Lipid
methylsuccinoylcarnitine	Amino Acid
catechol glucuronide	Amino Acid
furaneol sulfate	Xenobiotics
ascorbic acid 2-sulfate	Cofactors and Vitamins
oleoylcholine	Lipid
arachidonoylcholine	Lipid
docosahexaenoylcholine	Lipid
dihomo-linolenoyl-choline	Lipid
caffeic acid sulfate	Xenobiotics
1-linoleoyl-2-linolenoyl-GPC (18:2/18:3)*	Lipid
1-palmitoleoyl-2-linolenoyl-GPC (16:1/18:3)*	Lipid
hexadecadienoate (16:2n6)	Lipid
palmitoleoylcarnitine (C16:1)*	Lipid
pimeloylcarnitine/3-methyladipoylcarnitine (C7-DC)	Lipid
4-hydroxyphenylacetylglutamine	Peptide
2,3-dihydroxy-2-methylbutyrate	Amino Acid
2'-O-methylcytidine	Nucleotide
2'-O-methyluridine	Nucleotide
gamma-glutamyl-alpha-lysine	Peptide
linoleoyl-arachidonoyl-glycerol (18:2/20:4) [1]*	Lipid
linoleoyl-arachidonoyl-glycerol (18:2/20:4) [2]*	Lipid
perfluorooctanesulfonate (PFOS)	Xenobiotics
N-palmitoyl-sphingadienine (d18:2/16:0)*	Lipid
lactosyl-N-nervonoyl-sphingosine (d18:1/24:1)*	Lipid
glycosyl-N-behenoyl-sphingadienine (d18:2/22:0)*	Lipid
N-stearoyl-sphingadienine (d18:2/18:0)*	Lipid
N-oleoylserine	Lipid
sphingadienine	Lipid
N-palmitoyl-heptadecasphingosine (d17:1/16:0)*	Lipid
ceramide (d18:1/14:0, d16:1/16:0)*	Lipid
ceramide (d18:1/17:0, d17:1/18:0)*	Lipid
glycosyl ceramide (d18:2/24:1, d18:1/24:2)*	Lipid
glycosyl-N-tricosanoyl-sphingadienine (d18:2/23:0)*	Lipid
glycosyl ceramide (d18:1/23:1, d17:1/24:1)*	Lipid
glycosyl-N-(2-hydroxynervonoyl)-sphingosine (d18:1/24:1(2OH))*	Lipid
stearoylcholine*	Lipid
linoleoylcholine*	Lipid
docosatrienoate (22:3n6)*	Lipid
nisinate (24:6n3)	Lipid
sphingomyelin (d18:0/20:0, d16:0/22:0)*	Lipid
sphingomyelin (d18:1/19:0, d19:1/18:0)*	Lipid
sphingomyelin (d18:2/18:1)*	Lipid
sphingomyelin (d18:2/24:2)*	Lipid
sphingomyelin (d18:2/21:0, d16:2/23:0)*	Lipid
sphingomyelin (d18:2/23:1)*	Lipid
sphingomyelin (d18:1/25:0, d19:0/24:1, d20:1/23:0, d19:1/24:0)*	Lipid
sphingomyelin (d17:2/16:0, d18:2/15:0)*	Lipid
heneicosapentaenoate (21:5n3)	Lipid
linolenoylcarnitine (C18:3)*	Lipid
behenoylcarnitine (C22)*	Lipid
arachidoylcarnitine (C20)*	Lipid
lignoceroylcarnitine (C24)*	Lipid
cerotoylcarnitine (C26)*	Lipid
ximenoylcarnitine (C26:1)*	Lipid
arachidonoylcarnitine (C20:4)	Lipid
eicosenoylcarnitine (C20:1)*	Lipid
dihomo-linoleoylcarnitine (C20:2)*	Lipid
dihomo-linolenoylcarnitine (C20:3n3 or 6)*	Lipid
docosahexaenoylcarnitine (C22:6)*	Lipid
nervonoylcarnitine (C24:1)*	Lipid
glycosyl ceramide (d18:1/20:0, d16:1/22:0)*	Lipid
N,N,N-trimethyl-5-aminovalerate	Amino Acid
ethyl alpha-glucopyranoside	Xenobiotics
carotene diol (1)	Cofactors and Vitamins
carotene diol (2)	Cofactors and Vitamins
carotene diol (3)	Cofactors and Vitamins
cortolone glucuronide (1)	Lipid
(N(1) + N(8))-acetylspermidine	Amino Acid
5-dodecenoylcarnitine (C12:1)	Lipid
2-furoylcarnitine	Xenobiotics
2-butenoylglycine	Lipid
hydroxy-CMPF*	Lipid
3-hydroxyoleoylcarnitine	Lipid
3-hydroxyphenylacetoylglutamine	Peptide
trans-2-hexenoylglycine	Lipid
2-hydroxyarachidate*	Lipid
dodecenedioate (C12:1-DC)*	Lipid
hexadecenedioate (C16:1-DC)*	Lipid
octadecenedioate (C18:1-DC)	Lipid
heptenedioate (C7:1-DC)*	Lipid
octadecadienedioate (C18:2-DC)*	Lipid
glucuronide of C12H22O4 (1)*	Partially Characterized Molecules
3-carboxy-4-methyl-5-pentyl-2-furanpropionate (3-CMPFP)**	Lipid
glucuronide of C10H18O2 (7)*	Partially Characterized Molecules
N-acetyl-2-aminooctanoate*	Lipid
hydroxyasparagine**	Amino Acid
perfluorooctanoate (PFOA)	Xenobiotics
3-hydroxybutyroylglycine**	Lipid
glyco-beta-muricholate**	Lipid
N-methylhydroxyproline**	Amino Acid
N,N,N-trimethyl-alanylproline betaine (TMAP)	Amino Acid
3-formylindole	Xenobiotics
gamma-glutamylcitrulline*	Peptide
glycine conjugate of C10H12O2*	Partially Characterized Molecules
glycine conjugate of C10H14O2 (1)*	Partially Characterized Molecules
glutamine conjugate of C7H12O2*	Partially Characterized Molecules
glutamine conjugate of C6H10O2 (1)*	Partially Characterized Molecules
glutamine conjugate of C6H10O2 (2)*	Partially Characterized Molecules
dihydroferulic acid sulfate	Xenobiotics
sphingomyelin (d17:1/14:0, d16:1/15:0)*	Lipid
tetradecadienoate (14:2)*	Lipid
8-methoxykynurenate	Amino Acid
3-amino-2-piperidone	Amino Acid
N,N-dimethylalanine	Amino Acid
3-indoleglyoxylic acid	Xenobiotics
2,2'-Methylenebis(6-tert-butyl-p-cresol)	Xenobiotics
ethyl beta-glucopyranoside	Xenobiotics
2-hydroxysebacate	Lipid
ascorbic acid 3-sulfate*	Cofactors and Vitamins
6-bromotryptophan	Amino Acid
delta-CEHC	Cofactors and Vitamins
N6,N6-dimethyllysine	Amino Acid
N-lactoyl phenylalanine	Amino Acid
N-lactoyl tyrosine	Amino Acid
N-lactoyl valine	Amino Acid
N-lactoyl leucine	Amino Acid
N-lactoyl isoleucine	Amino Acid
dodecadienoate (12:2)*	Lipid
indoleacetoylcarnitine*	Amino Acid
N-acetyl-isoputreanine	Amino Acid
glucuronide of piperine metabolite C17H21NO3 (3)*	Xenobiotics
glucuronide of piperine metabolite C17H21NO3 (4)*	Xenobiotics
glucuronide of piperine metabolite C17H21NO3 (5)*	Xenobiotics
sulfate of piperine metabolite C16H19NO3 (2)*	Xenobiotics
sulfate of piperine metabolite C16H19NO3 (3)*	Xenobiotics
sulfate of piperine metabolite C18H21NO3 (1)*	Xenobiotics
sulfate of piperine metabolite C18H21NO3 (3)*	Xenobiotics
2-naphthol sulfate	Xenobiotics
(2,4 or 2,5)-dimethylphenol sulfate	Xenobiotics
4-ethylcatechol sulfate	Xenobiotics
11beta-hydroxyandrosterone glucuronide	Lipid
11beta-hydroxyetiocholanolone glucuronide*	Lipid
N2-acetyl,N6,N6-dimethyllysine	Amino Acid
N2-acetyl,N6-methyllysine	Amino Acid
cholic acid glucuronide	Lipid
deoxycholic acid glucuronide	Lipid
4-allylcatechol sulfate	Xenobiotics
3-hydroxypyridine glucuronide	Xenobiotics
methyl vanillate sulfate	Xenobiotics
4-methylhexanoylglutamine	Lipid
glycoursodeoxycholic acid sulfate (1)	Lipid
dihydrocaffeate sulfate (2)	Xenobiotics
lithocholate sulfate (1)	Lipid
3-hydroxyhexanoylcarnitine (1)	Lipid
2-ketocaprylate	Amino Acid
2,6-dihydroxybenzoic acid	Xenobiotics
3-ethylcatechol sulfate (1)	Xenobiotics
3-ethylcatechol sulfate (2)	Xenobiotics
4-acetylcatechol sulfate (1)	Xenobiotics
2,3-dihydroxy-5-methylthio-4-pentenoate (DMTPA)*	Amino Acid
5-hydroxy-2-methylpyridine sulfate	Xenobiotics
3-hydroxy-2-methylpyridine sulfate	Xenobiotics
hydroxypalmitoyl sphingomyelin (d18:1/16:0(OH))**	Lipid
5-hydroxymethyl-2-furoylcarnitine*	Xenobiotics
taurochenodeoxycholic acid 3-sulfate	Lipid
tetradecadienedioate (C14:2-DC)*	Lipid
pregnenetriol sulfate*	Lipid
pregnenetriol disulfate*	Lipid
eicosenedioate (C20:1-DC)*	Lipid
hydroxy-N6,N6,N6-trimethyllysine*	Amino Acid
undecenoylcarnitine (C11:1)	Lipid
levulinoylcarnitine	Xenobiotics
3-hydroxydecanoylcarnitine	Lipid
palmitoyl-sphingosine-phosphoethanolamine (d18:1/16:0)	Lipid
picolinoylglycine	Lipid
succinoyltaurine	Amino Acid
3,5-dichloro-2,6-dihydroxybenzoic acid	Xenobiotics
(S)-a-amino-omega-caprolactam	Xenobiotics
metabolonic lactone sulfate	Partially Characterized Molecules
vanillic acid glycine	Xenobiotics
2-hydroxy-4-(methylthio)butanoic acid	Amino Acid
branched chain 14:0 dicarboxylic acid**	Lipid
pentose acid*	Partially Characterized Molecules
N-succinyl-phenylalanine	Amino Acid
(2 or 3)-decenoate (10:1n7 or n8)	Lipid
S-carboxyethylcysteine	Amino Acid
dibutyl sulfosuccinate	Xenobiotics
branched-chain, straight-chain, or cyclopropyl 10:1 fatty acid (1)*	Partially Characterized Molecules
3-bromo-5-chloro-2,6-dihydroxybenzoic acid*	Xenobiotics
branched-chain, straight-chain, or cyclopropyl 12:1 fatty acid*	Partially Characterized Molecules
decadienedioic acid (C10:2-DC)**	Lipid
deoxycholic acid 12-sulfate*	Lipid
cis-3,4-methyleneheptanoate	Lipid
cis-3,4-methyleneheptanoylcarnitine	Lipid
N-acetyl-2-aminoadipate	Amino Acid
2-methoxyhydroquinone sulfate (1)	Xenobiotics
2-methoxyhydroquinone sulfate (2)	Xenobiotics
2,4-di-tert-butylphenol	Xenobiotics
3-hydroxyoctanoylcarnitine (1)	Lipid
3-hydroxyoctanoylcarnitine (2)	Lipid
cis-3,4-methyleneheptanoylglycine	Lipid
bilirubin degradation product, C16H18N2O5 (1)**	Partially Characterized Molecules
bilirubin degradation product, C16H18N2O5 (2)**	Partially Characterized Molecules
bilirubin degradation product, C17H18N2O4 (1)**	Partially Characterized Molecules
bilirubin degradation product, C17H18N2O4 (2)**	Partially Characterized Molecules
bilirubin degradation product, C17H18N2O4 (3)**	Partially Characterized Molecules
bilirubin degradation product, C17H20N2O5 (1)**	Partially Characterized Molecules
bilirubin degradation product, C17H20N2O5 (2)**	Partially Characterized Molecules
tetrahydrocortisol glucuronide	Lipid
bilirubin degradation product, C16H18N2O5 (3)**	Partially Characterized Molecules
bilirubin degradation product, C16H18N2O5 (4)**	Partially Characterized Molecules
X-07765	Unknown
X-10458	Unknown
X-11299	Unknown
X-11308	Unknown
X-11315	Unknown
X-11372	Unknown
X-11381	Unknown
X-11444	Unknown
X-11470	Unknown
X-11478	Unknown
X-11483	Unknown
X-11632	Unknown
X-11787	Unknown
X-11795	Unknown
X-11843	Unknown
X-11847	Unknown
X-11849	Unknown
X-11850	Unknown
X-11852	Unknown
X-11858	Unknown
X-11880	Unknown
X-12007	Unknown
X-12013	Unknown
X-12026	Unknown
X-12100	Unknown
X-12101	Unknown
X-12104	Unknown
X-12112	Unknown
X-12117	Unknown
X-12127	Unknown
X-12193	Unknown
X-12216	Unknown
X-12221	Unknown
X-12261	Unknown
X-12283	Unknown
X-12306	Unknown
X-12407	Unknown
X-12410	Unknown
X-12411	Unknown
X-12462	Unknown
X-12544	Unknown
X-12680	Unknown
X-12701	Unknown
X-12707	Unknown
X-12714	Unknown
X-12729	Unknown
X-12730	Unknown
X-12731	Unknown
X-12738	Unknown
X-12740	Unknown
X-12798	Unknown
X-12812	Unknown
X-12816	Unknown
X-12818	Unknown
X-12822	Unknown
X-12830	Unknown
X-12839	Unknown
X-12844	Unknown
X-12847	Unknown
X-12849	Unknown
X-12851	Unknown
X-12906	Unknown
X-13007	Unknown
X-13431	Unknown
X-13507	Unknown
X-13553	Unknown
X-13684	Unknown
X-13695	Unknown
X-13723	Unknown
X-13728	Unknown
X-13729	Unknown
X-13844	Unknown
X-13866	Unknown
X-14056	Unknown
X-14939	Unknown
X-15461	Unknown
X-15486	Unknown
X-15503	Unknown
X-15523	Unknown
X-15728	Unknown
X-16087	Unknown
X-16124	Unknown
X-16397	Unknown
X-16580	Unknown
X-16935	Unknown
X-16964	Unknown
X-17010	Unknown
X-17146	Unknown
X-17325	Unknown
X-17328	Unknown
X-17335	Unknown
X-17346	Unknown
X-17351	Unknown
X-17354	Unknown
X-17357	Unknown
X-17367	Unknown
X-17438	Unknown
X-17653	Unknown
X-17654	Unknown
X-17676	Unknown
X-17685	Unknown
X-17690	Unknown
X-18345	Unknown
X-18779	Unknown
X-18886	Unknown
X-18887	Unknown
X-18888	Unknown
X-18901	Unknown
X-18913	Unknown
X-18921	Unknown
X-18922	Unknown
X-18935	Unknown
X-19141	Unknown
X-19299	Unknown
X-19438	Unknown
X-21258	Unknown
X-21283	Unknown
X-21285	Unknown
X-21286	Unknown
X-21310	Unknown
X-21312	Unknown
X-21319	Unknown
X-21339	Unknown
X-21353	Unknown
X-21355	Unknown
X-21364	Unknown
X-21383	Unknown
X-21441	Unknown
X-21442	Unknown
X-21467	Unknown
X-21470	Unknown
X-21471	Unknown
X-21607	Unknown
X-21733	Unknown
X-21736	Unknown
X-21742	Unknown
X-21752	Unknown
X-21796	Unknown
X-21807	Unknown
X-21821	Unknown
X-21829	Unknown
X-21834	Unknown
X-21845	Unknown
X-22162	Unknown
X-22509	Unknown
X-22520	Unknown
X-22771	Unknown
X-22776	Unknown
X-22834	Unknown
X-23276	Unknown
X-23587	Unknown
X-23593	Unknown
X-23636	Unknown
X-23639	Unknown
X-23641	Unknown
X-23644	Unknown
X-23648	Unknown
X-23654	Unknown
X-23655	Unknown
X-23659	Unknown
X-23665	Unknown
X-23678	Unknown
X-23680	Unknown
X-23739	Unknown
X-23780	Unknown
X-23782	Unknown
X-23974	Unknown
X-23997	Unknown
X-24241	Unknown
X-24243	Unknown
X-24295	Unknown
X-24306	Unknown
X-24307	Unknown
X-24328	Unknown
X-24334	Unknown
X-24337	Unknown
X-24344	Unknown
X-24418	Unknown
X-24456	Unknown
X-24494	Unknown
X-24518	Unknown
X-24531	Unknown
X-24544	Unknown
X-24546	Unknown
X-24556	Unknown
X-24565	Unknown
X-24585	Unknown
X-24588	Unknown
X-24728	Unknown
X-24736	Unknown
X-24757	Unknown
X-24795	Unknown
X-24801	Unknown
X-24811	Unknown
X-24812	Unknown
X-24947	Unknown
X-24949	Unknown
X-24951	Unknown
X-24970	Unknown
X-24978	Unknown
X-25109	Unknown
X-25172	Unknown
X-25217	Unknown
X-25265	Unknown
X-25271	Unknown
X-25343	Unknown
X-25371	Unknown
X-25419	Unknown
X-25420	Unknown
X-25422	Unknown
X-25433	Unknown
X-25519	Unknown
X-25520	Unknown
X-25790	Unknown
X-25810	Unknown
X-25828	Unknown
X-25957	Unknown
X-26054	Unknown
X-26109	Unknown
X-26111	Unknown
