# Supplementary material for: Genetically Predicted 1400 Blood Metabolites in Relation to Risk of Prostate Cancer: A Mendelian Randomization Study
Source: Aging Med (Milton). 2025 Jun 11;8(3):249–57. doi: 10.1002/agm2.70016 (PMC12226420; doi:10.1002/agm2.70016)
Supplement: Supplementary file 3 — Table S2. [file AGM2-8--s001.csv]

Supplementary Table 1 Harmonization data of 1400 blood metabolites and prostate cancer
SNP	effect_allele.exposure	other_allele.exposure	effect_allele.outcome	other_allele.outcome	beta.exposure	beta.outcome	eaf.exposure	eaf.outcome	remove	palindromic	ambiguous	id.outcome	chr.outcome	pos.outcome	se.outcome	pval.outcome	samplesize.outcome	outcome	mr_keep.outcome	pval_origin.outcome	data_source.outcome	chr.exposure	pos.exposure	se.exposure	pval.exposure	id.exposure	exposure	samplesize.exposure	action	mr_keep	units.outcome	units.exposure	rsq.exposure	effective_n.exposure	rsq.outcome	effective_n.outcome	steiger_dir	steiger_pval	R2	F	FMean	F_pow_beta_se
rs10900223	C	T	C	T	-0.105448	-0.000307957	0.250122	0.246572	FALSE	FALSE	FALSE	ukb-b-13348	10	46021631	0.000201427	0.129999895	462933	Cancer code, self-reported: prostate cancer	TRUE	reported	textfile	10	45526183	0.0176162	2.15E-09	GCST90199621	Carnitine levels	8192	2	TRUE			0.004355846	8192	5.05E-06	462933	TRUE	1.02E-08	0.004171086	34.30428445	38.26134244	35.83044727
rs1171617	T	G	T	G	0.443332	0.000157042	0.770118	0.767585	FALSE	FALSE	FALSE	ukb-b-13348	10	61467182	0.000205521	0.440000328	462933	Cancer code, self-reported: prostate cancer	TRUE	reported	textfile	10	59707424	0.0179927	4.76E-134	GCST90199621	Carnitine levels	8192	2	TRUE			0.069012155	8192	1.26E-06	462933	TRUE	1.35E-127	0.069590571	612.5763074	38.26134244	607.1073385
rs11871125	T	C	T	C	0.072665	-4.13E-06	0.394949	0.387694	FALSE	FALSE	FALSE	ukb-b-13348	17	19432393	0.000178656	0.98000001	462933	Cancer code, self-reported: prostate cancer	TRUE	reported	textfile	17	19529080	0.0157893	4.18E-06	GCST90199621	Carnitine levels	8192	2	TRUE			0.002579403	8192	1.16E-09	462933	TRUE	5.20E-06	0.00252356	20.72024126	38.26134244	21.17994377
rs13026148	A	G	A	G	-0.0706059	-0.000226262	0.378223	0.378123	FALSE	FALSE	FALSE	ukb-b-13348	2	215514568	0.000179123	0.209999857	462933	Cancer code, self-reported: prostate cancer	TRUE	reported	textfile	2	214649844	0.0158653	8.57E-06	GCST90199621	Carnitine levels	8192	2	TRUE			0.002412418	8192	3.45E-06	462933	TRUE	2.21E-05	0.002344739	19.24854804	38.26134244	19.80548168
rs13247874	T	C	T	C	-0.103668	-0.000270226	0.190234	0.197163	FALSE	FALSE	FALSE	ukb-b-13348	7	73010442	0.000218056	0.220000162	462933	Cancer code, self-reported: prostate cancer	TRUE	reported	textfile	7	73596112	0.0195859	1.20E-07	GCST90199621	Carnitine levels	8192	2	TRUE			0.003409066	8192	3.32E-06	462933	TRUE	3.77E-07	0.00331106	27.20767156	38.26134244	28.01575782
rs1511808	T	C	T	C	-0.0697692	-1.15E-05	0.615503	0.611944	FALSE	FALSE	FALSE	ukb-b-13348	4	189345908	0.000177781	0.949999988	462933	Cancer code, self-reported: prostate cancer	TRUE	reported	textfile	4	188424754	0.0157378	9.28E-06	GCST90199621	Carnitine levels	8192	2	TRUE			0.002393947	8192	9.10E-09	462933	TRUE	1.17E-05	0.00230399	18.91325501	38.26134244	19.65347917
rs1765260	A	G	A	G	-0.0999797	-5.98E-05	0.153343	0.15002	FALSE	FALSE	FALSE	ukb-b-13348	15	79866347	0.000242419	0.809999965	462933	Cancer code, self-reported: prostate cancer	TRUE	reported	textfile	15	79574005	0.0211507	2.28E-06	GCST90199621	Carnitine levels	8192	2	TRUE			0.002720865	8192	1.32E-07	462933	TRUE	3.31E-06	0.002595524	21.31266223	38.26134244	22.34468147
rs2512510	A	G	A	G	-0.0870239	1.14E-05	0.216759	0.224223	FALSE	FALSE	FALSE	ukb-b-13348	11	80113567	0.000208057	0.959999927	462933	Cancer code, self-reported: prostate cancer	TRUE	reported	textfile	11	80402523	0.0186419	3.04E-06	GCST90199621	Carnitine levels	8192	2	TRUE			0.002653743	8192	6.45E-09	462933	TRUE	3.88E-06	0.002571459	21.11454577	38.26134244	21.79198227
rs2625939	T	C	T	C	0.0859678	0.000376373	0.228206	0.227946	FALSE	FALSE	FALSE	ukb-b-13348	12	95017410	0.000208009	0.070000316	462933	Cancer code, self-reported: prostate cancer	TRUE	reported	textfile	12	94623634	0.0183528	2.81E-06	GCST90199621	Carnitine levels	8192	2	TRUE			0.002671906	8192	7.07E-06	462933	TRUE	1.07E-05	0.002603335	21.37696608	38.26134244	21.94153272
rs55775057	A	G	A	G	-0.0960378	-0.00025209	0.150493	0.150228	FALSE	FALSE	FALSE	ukb-b-13348	11	20167908	0.000243461	0.299999824	462933	Cancer code, self-reported: prostate cancer	TRUE	reported	textfile	11	20146362	0.0215564	8.38E-06	GCST90199621	Carnitine levels	8192	2	TRUE			0.002417669	8192	2.32E-06	462933	TRUE	1.89E-05	0.002358292	19.36007198	38.26134244	19.84869408
rs72836546	T	C	T	C	-0.0906795	0.000182013	0.23482	0.236393	FALSE	FALSE	FALSE	ukb-b-13348	6	14093319	0.000204167	0.370000235	462933	Cancer code, self-reported: prostate cancer	TRUE	reported	textfile	6	14093088	0.0180707	5.22E-07	GCST90199621	Carnitine levels	8192	2	TRUE			0.003065146	8192	1.72E-06	462933	TRUE	1.21E-06	0.002954928	24.27258517	38.26134244	25.18072798
rs7537155	A	G	A	G	-0.0900652	-0.000124661	0.199113	0.189331	FALSE	FALSE	FALSE	ukb-b-13348	1	19206621	0.000223868	0.580000009	462933	Cancer code, self-reported: prostate cancer	TRUE	reported	textfile	1	18880127	0.019229	2.82E-06	GCST90199621	Carnitine levels	8192	2	TRUE			0.002671499	8192	6.70E-07	462933	TRUE	4.94E-06	0.00258711	21.24338972	38.26134244	21.93818208
rs7705826	G	T	G	T	0.199276	-0.00023035	0.833702	0.830172	FALSE	FALSE	FALSE	ukb-b-13348	5	131732456	0.000231075	0.320000016	462933	Cancer code, self-reported: prostate cancer	TRUE	reported	textfile	5	132396764	0.0204928	2.38E-22	GCST90199621	Carnitine levels	8192	2	TRUE			0.011414002	8192	2.15E-06	462933	TRUE	2.34E-21	0.011011281	91.18647419	38.26134244	94.55998425
rs11166865	A	C	A	C	-0.0846751	-0.000273433	0.700507	0.689537	FALSE	FALSE	FALSE	ukb-b-13348	8	139967699	0.000188863	0.149999911	462933	Cancer code, self-reported: prostate cancer	TRUE	reported	textfile	8	138955456	0.018635	5.52E-06	GCST90199622	Benzoate levels	7306	2	TRUE			0.002818811	7306	4.53E-06	462933	TRUE	1.52E-05	0.003008435	22.03991261	38.26134244	20.64679483
rs2749463	C	G	C	G	-0.10725	-0.000137318	0.844828	0.843966	FALSE	TRUE	FALSE	ukb-b-13348	14	49487736	0.000240723	0.570000189	462933	Cancer code, self-reported: prostate cancer	TRUE	reported	textfile	14	49018533	0.022653	2.20E-06	GCST90199622	Benzoate levels	7306	2	TRUE			0.003059508	7306	7.03E-07	462933	TRUE	3.77E-06	0.003015826	22.09422408	38.26134244	22.41522754
rs9863931	T	C	T	C	-0.108363	0.000427416	0.132697	0.12791	FALSE	FALSE	FALSE	ukb-b-13348	3	65014778	0.000260968	0.1	462933	Cancer code, self-reported: prostate cancer	TRUE	reported	textfile	3	65029103	0.0240017	6.34E-06	GCST90199622	Benzoate levels	7306	2	TRUE			0.00278296	7306	5.79E-06	462933	TRUE	1.93E-05	0.002702863	19.79521306	38.26134244	20.38346601
rs9943251	A	G	A	G	0.0830144	-0.000301785	0.315014	0.309249	FALSE	FALSE	FALSE	ukb-b-13348	1	151917115	0.000187574	0.11000008	462933	Cancer code, self-reported: prostate cancer	TRUE	reported	textfile	1	151944639	0.0176575	2.58E-06	GCST90199622	Benzoate levels	7306	2	TRUE			0.003017001	7306	5.59E-06	462933	TRUE	8.14E-06	0.002974051	21.78726501	38.26134244	22.10285816
rs113410972	A	G	A	G	0.141264	0.000330702	0.135389	0.144398	FALSE	FALSE	FALSE	ukb-b-13348	3	134044730	0.000252623	0.190000175	462933	Cancer code, self-reported: prostate cancer	TRUE	reported	textfile	3	134325888	0.0309121	4.88E-06	GCST90199623	Maltotriose levels	4641	2	TRUE			0.004481577	4641	3.70E-06	462933	TRUE	1.02E-05	0.004671939	21.7748542	38.26134244	20.88362949
rs1230433	A	G	A	G	-0.105534	-0.000142744	0.655467	0.646937	FALSE	FALSE	FALSE	ukb-b-13348	13	46769432	0.000181112	0.429999549	462933	Cancer code, self-reported: prostate cancer	TRUE	reported	textfile	13	46195297	0.021612	1.04E-06	GCST90199623	Maltotriose levels	4641	2	TRUE			0.005113802	4641	1.34E-06	462933	TRUE	1.79E-06	0.00503033	23.45367927	38.26134244	23.84486571
rs12340914	G	A	G	A	0.0942204	-0.000382169	0.413842	0.41828	FALSE	FALSE	FALSE	ukb-b-13348	9	18511074	0.000176461	0.029999913	462933	Cancer code, self-reported: prostate cancer	TRUE	reported	textfile	9	18511076	0.0211623	8.50E-06	GCST90199623	Maltotriose levels	4641	2	TRUE			0.004254886	4641	1.01E-05	462933	TRUE	2.54E-05	0.004306943	20.06633405	38.26134244	19.82276141
rs1254839	G	A	G	A	-0.107757	-0.000247487	0.322023	0.323413	FALSE	FALSE	FALSE	ukb-b-13348	14	62420606	0.000185271	0.180000205	462933	Cancer code, self-reported: prostate cancer	TRUE	reported	textfile	14	61953888	0.0223276	1.39E-06	GCST90199623	Maltotriose levels	4641	2	TRUE			0.004995827	4641	3.85E-06	462933	TRUE	3.09E-06	0.005070174	23.64039638	38.26134244	23.29200623
rs1360005	C	T	C	T	0.097467	4.08E-05	0.510903	0.503996	FALSE	FALSE	FALSE	ukb-b-13348	10	97071060	0.000173936	0.809999965	462933	Cancer code, self-reported: prostate cancer	TRUE	reported	textfile	10	95311303	0.0207116	2.53E-06	GCST90199623	Maltotriose levels	4641	2	TRUE			0.004751112	4641	1.19E-07	462933	TRUE	3.24E-06	0.004747649	22.1294085	38.26134244	22.14562276
rs1426466	C	T	C	T	-0.114917	-0.000238237	0.801944	0.807239	FALSE	FALSE	FALSE	ukb-b-13348	12	107772567	0.000220909	0.27999998	462933	Cancer code, self-reported: prostate cancer	TRUE	reported	textfile	12	107378790	0.0260009	9.88E-06	GCST90199623	Maltotriose levels	4641	2	TRUE			0.004193171	4641	2.51E-06	462933	TRUE	1.81E-05	0.004194987	19.54252453	38.26134244	19.53402763
rs3741902	C	T	C	T	-0.113786	2.29E-05	0.201663	0.197881	FALSE	FALSE	FALSE	ukb-b-13348	12	6030302	0.000217793	0.919999942	462933	Cancer code, self-reported: prostate cancer	TRUE	reported	textfile	12	5921136	0.025745	9.88E-06	GCST90199623	Maltotriose levels	4641	2	TRUE			0.004193171	4641	2.40E-08	462933	TRUE	1.17E-05	0.004168887	19.42042903	38.26134244	19.53403084
rs3935534	C	G	C	G	-0.105364	0.000231299	0.682113	0.675907	FALSE	TRUE	FALSE	ukb-b-13348	15	61679072	0.000187225	0.220000162	462933	Cancer code, self-reported: prostate cancer	TRUE	reported	textfile	15	61386873	0.0225011	2.83E-06	GCST90199623	Maltotriose levels	4641	2	TRUE			0.004704405	4641	3.30E-06	462933	TRUE	5.84E-06	0.004814416	22.44212027	38.26134244	21.92688808
rs7525374	G	A	G	A	0.0950368	5.83E-05	0.525656	0.513357	FALSE	FALSE	FALSE	ukb-b-13348	1	4754057	0.00017627	0.740000478	462933	Cancer code, self-reported: prostate cancer	TRUE	reported	textfile	1	4693997	0.0212325	7.60E-06	GCST90199623	Maltotriose levels	4641	2	TRUE			0.004300168	4641	2.36E-07	462933	TRUE	1.00E-05	0.004504106	20.98908673	38.26134244	20.03463081
rs9855944	A	G	A	G	0.0992769	2.49E-05	0.360843	0.356581	FALSE	FALSE	FALSE	ukb-b-13348	3	141418907	0.000181901	0.889999986	462933	Cancer code, self-reported: prostate cancer	TRUE	reported	textfile	3	141700065	0.0216311	4.44E-06	GCST90199623	Maltotriose levels	4641	2	TRUE			0.004520093	4641	4.04E-08	462933	TRUE	5.39E-06	0.004546239	21.18631991	38.26134244	21.0639204
rs10106654	C	A	C	A	0.0933587	-1.06E-05	0.15585	0.167212	FALSE	FALSE	FALSE	ukb-b-13348	8	96903985	0.000233606	0.959999927	462933	Cancer code, self-reported: prostate cancer	TRUE	reported	textfile	8	95891757	0.0209933	8.70E-06	GCST90199624	Hippurate levels	8260	2	TRUE			0.002389101	8260	4.41E-09	462933	TRUE	1.08E-05	0.002293327	18.9818274	38.26134244	19.77644233
rs1038161	A	T	A	T	-0.0698072	0.000221046	0.396795	0.405165	FALSE	TRUE	FALSE	ukb-b-13348	12	76045411	0.000177031	0.209999857	462933	Cancer code, self-reported: prostate cancer	TRUE	reported	textfile	12	75651631	0.0156983	8.72E-06	GCST90199624	Hippurate levels	8260	2	TRUE			0.00238881	8260	3.37E-06	462933	TRUE	2.23E-05	0.002332714	19.30859635	38.26134244	19.77402999
rs10818729	C	T	C	T	-0.0744274	0.000352364	0.678724	0.684504	FALSE	FALSE	FALSE	ukb-b-13348	9	125371916	0.000187136	0.059999827	462933	Cancer code, self-reported: prostate cancer	TRUE	reported	textfile	9	122609637	0.0165535	6.92E-06	GCST90199624	Hippurate levels	8260	2	TRUE			0.00244202	8260	7.66E-06	462933	TRUE	2.61E-05	0.002415835	19.99827395	38.26134244	20.21557178
rs1271526	T	C	T	C	0.0916728	-0.000167228	0.824509	0.816666	FALSE	FALSE	FALSE	ukb-b-13348	10	122598339	0.000224604	0.460000178	462933	Cancer code, self-reported: prostate cancer	TRUE	reported	textfile	10	120838827	0.0200283	4.71E-06	GCST90199624	Hippurate levels	8260	2	TRUE			0.002530565	8260	1.20E-06	462933	TRUE	9.16E-06	0.002431987	20.13230963	38.26134244	20.950424
rs2886306	T	C	T	C	0.0716047	7.36E-05	0.645165	0.641964	FALSE	FALSE	FALSE	ukb-b-13348	9	136021780	0.000182557	0.689999856	462933	Cancer code, self-reported: prostate cancer	TRUE	reported	textfile	9	133146393	0.016209	9.98E-06	GCST90199624	Hippurate levels	8260	2	TRUE			0.002357603	8260	3.51E-07	462933	TRUE	1.54E-05	0.002347525	19.43148086	38.26134244	19.51509252
rs3779084	G	A	G	A	0.0853795	0.000179265	0.212634	0.214936	FALSE	FALSE	FALSE	ukb-b-13348	7	50568735	0.000211402	0.400000008	462933	Cancer code, self-reported: prostate cancer	TRUE	reported	textfile	7	50501037	0.0186386	4.63E-06	GCST90199624	Hippurate levels	8260	2	TRUE			0.002534566	8260	1.55E-06	462933	TRUE	9.60E-06	0.002440881	20.2061146	38.26134244	20.98363088
rs62326335	G	C	G	C	-0.0890288	-0.000207187	0.236388	0.223129	FALSE	TRUE	FALSE	ukb-b-13348	4	172887866	0.000210193	0.320000016	462933	Cancer code, self-reported: prostate cancer	TRUE	reported	textfile	4	171966715	0.0182274	1.04E-06	GCST90199624	Hippurate levels	8260	2	TRUE			0.002880606	8260	2.10E-06	462933	TRUE	2.50E-06	0.00286147	23.69783037	38.26134244	23.8567671
rs6443435	C	T	C	T	0.0729509	5.42E-06	0.555966	0.552785	FALSE	FALSE	FALSE	ukb-b-13348	3	176920514	0.000174404	0.98000001	462933	Cancer code, self-reported: prostate cancer	TRUE	reported	textfile	3	177202726	0.0155727	2.81E-06	GCST90199624	Hippurate levels	8260	2	TRUE			0.002650367	8260	2.09E-09	462933	TRUE	3.54E-06	0.002627579	21.75571126	38.26134244	21.94489332
rs7073480	C	T	C	T	0.121973	0.000146434	0.886196	0.88936	FALSE	FALSE	FALSE	ukb-b-13348	10	13214160	0.000276302	0.599999654	462933	Cancer code, self-reported: prostate cancer	TRUE	reported	textfile	10	13172160	0.0241952	4.63E-07	GCST90199624	Hippurate levels	8260	2	TRUE			0.00306803	8260	6.07E-07	462933	TRUE	8.49E-07	0.003000853	24.85563205	38.26134244	25.41376318
rs72770519	A	G	A	G	-0.0980699	0.000154293	0.162015	0.168465	FALSE	FALSE	FALSE	ukb-b-13348	16	22798358	0.00023143	0.499999995	462933	Cancer code, self-reported: prostate cancer	TRUE	reported	textfile	16	22787037	0.0209321	2.80E-06	GCST90199624	Hippurate levels	8260	2	TRUE			0.002651051	8260	9.60E-07	462933	TRUE	5.28E-06	0.002611517	21.62237824	38.26134244	21.95057308
rs1020048	C	A	C	A	-0.102991	3.47E-05	0.809931	0.809091	FALSE	FALSE	FALSE	ukb-b-13348	9	86666993	0.000223033	0.880000056	462933	Cancer code, self-reported: prostate cancer	TRUE	reported	textfile	9	84052078	0.0198761	2.20E-07	GCST90199625	Methionine sulfoxide levels	8243	2	TRUE			0.003247459	8243	5.23E-08	462933	TRUE	3.18E-07	0.003265787	27.001532	38.26134244	26.84950008
rs12323117	C	T	C	T	-0.107817	2.70E-05	0.11287	0.113134	FALSE	FALSE	FALSE	ukb-b-13348	13	21569227	0.000274238	0.919999942	462933	Cancer code, self-reported: prostate cancer	TRUE	reported	textfile	13	20995088	0.0242782	8.96E-06	GCST90199625	Methionine sulfoxide levels	8243	2	TRUE			0.002387391	8243	2.10E-08	462933	TRUE	1.15E-05	0.002327932	19.22925127	38.26134244	19.72157145
rs162588	A	G	A	G	0.0843917	0.000182082	0.212029	0.208852	FALSE	FALSE	FALSE	ukb-b-13348	3	364098	0.0002134	0.390000353	462933	Cancer code, self-reported: prostate cancer	TRUE	reported	textfile	3	322415	0.0189141	8.13E-06	GCST90199625	Methionine sulfoxide levels	8243	2	TRUE			0.002409907	8243	1.57E-06	462933	TRUE	1.65E-05	0.00237977	19.65846632	38.26134244	19.90802187
rs3138108	T	C	T	C	0.0870865	0.000201	0.230257	0.229377	FALSE	FALSE	FALSE	ukb-b-13348	2	228666906	0.000206992	0.330000046	462933	Cancer code, self-reported: prostate cancer	TRUE	reported	textfile	2	227802190	0.0182194	1.75E-06	GCST90199625	Methionine sulfoxide levels	8243	2	TRUE			0.002764721	8243	2.04E-06	462933	TRUE	4.09E-06	0.002688378	22.21464068	38.26134244	22.84722885
rs390784	T	G	T	G	0.076227	6.28E-06	0.464723	0.45512	FALSE	FALSE	FALSE	ukb-b-13348	19	44488189	0.00017444	0.969999923	462933	Cancer code, self-reported: prostate cancer	TRUE	reported	textfile	19	43984037	0.0154744	8.39E-07	GCST90199625	Methionine sulfoxide levels	8243	2	TRUE			0.002935846	8243	2.80E-09	462933	TRUE	1.09E-06	0.002890816	23.89228018	38.26134244	24.26554323
rs4862595	T	C	T	C	0.0750216	0.000127722	0.6944	0.689216	FALSE	FALSE	FALSE	ukb-b-13348	4	186846963	0.000188131	0.499999995	462933	Cancer code, self-reported: prostate cancer	TRUE	reported	textfile	4	185925809	0.0167234	7.26E-06	GCST90199625	Methionine sulfoxide levels	8243	2	TRUE			0.002436039	8243	9.96E-07	462933	TRUE	1.33E-05	0.002388723	19.73259791	38.26134244	20.12442541
rs66676945	T	C	T	C	0.0997286	0.000487326	0.18189	0.175829	FALSE	FALSE	FALSE	ukb-b-13348	5	158409505	0.000227527	0.032000002	462933	Cancer code, self-reported: prostate cancer	TRUE	reported	textfile	5	158982497	0.0200715	6.74E-07	GCST90199625	Methionine sulfoxide levels	8243	2	TRUE			0.002986763	8243	9.91E-06	462933	TRUE	3.50E-06	0.002959988	24.46568003	38.26134244	24.68765191
rs6706818	G	A	G	A	0.076177	-0.000113428	0.297934	0.303404	FALSE	FALSE	FALSE	ukb-b-13348	2	56574432	0.000188358	0.550000393	462933	Cancer code, self-reported: prostate cancer	TRUE	reported	textfile	2	56347297	0.0168437	6.11E-06	GCST90199625	Methionine sulfoxide levels	8243	2	TRUE			0.002475804	8243	7.83E-07	462933	TRUE	1.08E-05	0.002427592	20.05447147	38.26134244	20.4537402
rs7990044	G	A	G	A	0.0695317	0.000270292	0.510057	0.493352	FALSE	FALSE	FALSE	ukb-b-13348	13	88706198	0.000173431	0.119999932	462933	Cancer code, self-reported: prostate cancer	TRUE	reported	textfile	13	88053943	0.0154663	6.93E-06	GCST90199625	Methionine sulfoxide levels	8243	2	TRUE			0.002446522	8243	5.25E-06	462933	TRUE	2.16E-05	0.002416351	19.96137954	38.26134244	20.21123425
rs10518870	G	A	G	A	0.0728152	-1.08E-05	0.559125	0.56454	FALSE	FALSE	FALSE	ukb-b-13348	15	57017888	0.000175395	0.949999988	462933	Cancer code, self-reported: prostate cancer	TRUE	reported	textfile	15	56725690	0.0159215	4.80E-06	GCST90199626	Xanthurenate levels	7965	2	TRUE			0.002619752	7965	8.17E-09	462933	TRUE	6.06E-06	0.002613957	20.86949318	38.26134244	20.9158795
rs10901595	T	C	T	C	-0.0850013	0.000295955	0.205555	0.202169	FALSE	FALSE	FALSE	ukb-b-13348	10	128020936	0.000215841	0.170000031	462933	Cancer code, self-reported: prostate cancer	TRUE	reported	textfile	10	126332367	0.0190317	7.96E-06	GCST90199626	Xanthurenate levels	7965	2	TRUE			0.002498807	7965	4.06E-06	462933	TRUE	2.16E-05	0.002359788	18.83544054	38.26134244	19.94784427
rs13038820	A	G	A	G	-0.108314	-0.000221038	0.152841	0.155689	FALSE	FALSE	FALSE	ukb-b-13348	20	37241830	0.000244649	0.370000235	462933	Cancer code, self-reported: prostate cancer	TRUE	reported	textfile	20	38613187	0.0216513	5.66E-07	GCST90199626	Xanthurenate levels	7965	2	TRUE			0.00313301	7965	1.76E-06	462933	TRUE	1.30E-06	0.003038113	24.26622076	38.26134244	25.02656435
rs1339135	G	A	G	A	-0.102275	0.000289362	0.142632	0.155054	FALSE	FALSE	FALSE	ukb-b-13348	1	164860682	0.000239724	0.230000087	462933	Cancer code, self-reported: prostate cancer	TRUE	reported	textfile	1	164891445	0.0221736	3.98E-06	GCST90199626	Xanthurenate levels	7965	2	TRUE			0.002664594	7965	3.15E-06	462933	TRUE	1.01E-05	0.00255831	20.42407579	38.26134244	21.27485255
rs2762353	G	A	G	A	0.108263	-0.000141211	0.556451	0.566613	FALSE	FALSE	FALSE	ukb-b-13348	6	25794431	0.000174969	0.419999719	462933	Cancer code, self-reported: prostate cancer	TRUE	reported	textfile	6	25794203	0.0156013	3.94E-12	GCST90199626	Xanthurenate levels	7965	2	TRUE			0.006010954	7965	1.41E-06	462933	TRUE	1.30E-11	0.005785736	46.33992945	38.26134244	48.15468415
rs354710	T	C	T	C	0.0973775	0.000221352	0.587063	0.593373	FALSE	FALSE	FALSE	ukb-b-13348	2	143887084	0.000176488	0.209999857	462933	Cancer code, self-reported: prostate cancer	TRUE	reported	textfile	2	143129515	0.0160404	1.27E-09	GCST90199626	Xanthurenate levels	7965	2	TRUE			0.004606858	7965	3.40E-06	462933	TRUE	4.88E-09	0.004597437	36.77847399	38.26134244	36.85418851
rs4148325	T	C	T	C	0.160369	2.02E-05	0.326316	0.315434	FALSE	FALSE	FALSE	ukb-b-13348	2	234673309	0.000186516	0.910000016	462933	Cancer code, self-reported: prostate cancer	TRUE	reported	textfile	2	233764663	0.0164451	1.81E-22	GCST90199626	Xanthurenate levels	7965	2	TRUE			0.011801448	7965	2.53E-08	462933	TRUE	5.68E-22	0.01130747	91.07116714	38.26134244	95.0972164
rs4654393	A	G	A	G	-0.0716015	0.000283054	0.43716	0.447484	FALSE	FALSE	FALSE	ukb-b-13348	1	29534437	0.000174416	0.1	462933	Cancer code, self-reported: prostate cancer	TRUE	reported	textfile	1	29207925	0.0157954	5.81E-06	GCST90199626	Xanthurenate levels	7965	2	TRUE			0.002573872	7965	5.69E-06	462933	TRUE	1.86E-05	0.002522898	20.14064567	38.26134244	20.5486353
rs4952404	T	C	T	C	0.0900816	-0.000232953	0.209216	0.20428	FALSE	FALSE	FALSE	ukb-b-13348	2	40560630	0.000219384	0.290000001	462933	Cancer code, self-reported: prostate cancer	TRUE	reported	textfile	2	40333490	0.0193387	3.19E-06	GCST90199626	Xanthurenate levels	7965	2	TRUE			0.002717435	7965	2.44E-06	462933	TRUE	7.53E-06	0.002685066	21.43874408	38.26134244	21.69789635
rs610480	G	A	G	A	0.0847289	-0.000257973	0.764105	0.768667	FALSE	FALSE	FALSE	ukb-b-13348	6	140217063	0.000206534	0.209999857	462933	Cancer code, self-reported: prostate cancer	TRUE	reported	textfile	6	139895926	0.0185433	4.89E-06	GCST90199626	Xanthurenate levels	7965	2	TRUE			0.002615021	7965	3.37E-06	462933	TRUE	1.27E-05	0.002588004	20.66174692	38.26134244	20.87800933
rs80253618	A	G	A	G	0.145764	0.000531254	0.114498	0.117413	FALSE	FALSE	FALSE	ukb-b-13348	4	170861556	0.000270225	0.049000442	462933	Cancer code, self-reported: prostate cancer	TRUE	reported	textfile	4	169940405	0.0245961	3.10E-09	GCST90199626	Xanthurenate levels	7965	2	TRUE			0.004391168	7965	8.35E-06	462933	TRUE	1.96E-08	0.00430842	34.45639829	38.26134244	35.12109557
rs8058114	A	G	A	G	0.0980895	0.000182536	0.167555	0.172031	FALSE	FALSE	FALSE	ukb-b-13348	16	12697629	0.000230507	0.429999549	462933	Cancer code, self-reported: prostate cancer	TRUE	reported	textfile	16	12603772	0.0207577	2.30E-06	GCST90199626	Xanthurenate levels	7965	2	TRUE			0.002796364	7965	1.35E-06	462933	TRUE	4.65E-06	0.002684034	21.43048118	38.26134244	22.32988978
rs10168931	A	G	A	G	0.203073	-0.000134546	0.237802	0.221195	FALSE	FALSE	FALSE	ukb-b-13348	2	73877219	0.000208897	0.519999589	462933	Cancer code, self-reported: prostate cancer	TRUE	reported	textfile	2	73650092	0.02127	1.33E-21	GCST90199627	N-alpha-acetylornithine levels	5606	2	TRUE			0.016005307	5606	8.96E-07	462933	TRUE	5.81E-21	0.01494919	85.04664133	38.26134244	91.15266901
rs6507370	C	T	C	T	0.0923915	0.000150487	0.373838	0.369193	FALSE	FALSE	FALSE	ukb-b-13348	18	38168639	0.000179717	0.400000008	462933	Cancer code, self-reported: prostate cancer	TRUE	reported	textfile	18	40588675	0.0189886	1.14E-06	GCST90199627	N-alpha-acetylornithine levels	5606	2	TRUE			0.004206774	5606	1.51E-06	462933	TRUE	2.13E-06	0.003996356	22.48543965	38.26134244	23.67435437
rs6846979	G	A	G	A	0.101172	-4.83E-05	0.216337	0.225422	FALSE	FALSE	FALSE	ukb-b-13348	4	47757815	0.000209268	0.82000009	462933	Cancer code, self-reported: prostate cancer	TRUE	reported	textfile	4	47755798	0.0223797	6.16E-06	GCST90199627	N-alpha-acetylornithine levels	5606	2	TRUE			0.003633566	5606	1.15E-07	462933	TRUE	8.00E-06	0.00347065	19.51725984	38.26134244	20.43676493
rs8084246	A	G	A	G	0.101796	-0.000266817	0.281514	0.278889	FALSE	FALSE	FALSE	ukb-b-13348	18	11772230	0.000193518	0.170000031	462933	Cancer code, self-reported: prostate cancer	TRUE	reported	textfile	18	11772231	0.02024	4.92E-07	GCST90199627	N-alpha-acetylornithine levels	5606	2	TRUE			0.004493517	5606	4.11E-06	462933	TRUE	1.27E-06	0.004191889	23.59023117	38.26134244	25.29533351
rs9981625	C	G	C	G	-0.0899526	-0.000110085	0.372672	0.380659	FALSE	TRUE	FALSE	ukb-b-13348	21	44775278	0.000180633	0.540000299	462933	Cancer code, self-reported: prostate cancer	TRUE	reported	textfile	21	43355398	0.0201886	8.37E-06	GCST90199627	N-alpha-acetylornithine levels	5606	2	TRUE			0.003530052	5606	8.02E-07	462933	TRUE	1.31E-05	0.003783371	21.28252798	38.26134244	19.85249223
rs10014780	G	A	G	A	-0.0956574	-9.82E-05	0.159583	0.169111	FALSE	FALSE	FALSE	ukb-b-13348	4	67340650	0.000231736	0.670000304	462933	Cancer code, self-reported: prostate cancer	TRUE	reported	textfile	4	66474932	0.0209224	4.83E-06	GCST90199628	3-methylhistidine levels	8289	2	TRUE			0.00251607	8289	3.88E-07	462933	TRUE	7.70E-06	0.002454418	20.38981023	38.26134244	20.90326581
rs10966648	T	C	T	C	-0.0937684	0.00012848	0.745054	0.738572	FALSE	FALSE	FALSE	ukb-b-13348	9	2512056	0.000197865	0.519999589	462933	Cancer code, self-reported: prostate cancer	TRUE	reported	textfile	9	2512056	0.0178574	1.51E-07	GCST90199628	3-methylhistidine levels	8289	2	TRUE			0.003316169	8289	9.11E-07	462933	TRUE	3.13E-07	0.00334025	27.7734211	38.26134244	27.57252617
rs13234372	A	G	A	G	-0.0821865	-7.25E-05	0.309524	0.311289	FALSE	FALSE	FALSE	ukb-b-13348	7	109887100	0.000187817	0.699999936	462933	Cancer code, self-reported: prostate cancer	TRUE	reported	textfile	7	110247043	0.0166991	8.58E-07	GCST90199628	3-methylhistidine levels	8289	2	TRUE			0.002914405	8289	3.22E-07	462933	TRUE	1.41E-06	0.00288718	23.99534084	38.26134244	24.22227001
rs17670800	A	G	A	G	0.0880673	-0.000240214	0.205669	0.202665	FALSE	FALSE	FALSE	ukb-b-13348	8	70813658	0.000215836	0.270000147	462933	Cancer code, self-reported: prostate cancer	TRUE	reported	textfile	8	69901423	0.0190393	3.74E-06	GCST90199628	3-methylhistidine levels	8289	2	TRUE			0.002575196	8289	2.68E-06	462933	TRUE	9.21E-06	0.002534135	21.05372781	38.26134244	21.39574482
rs1857803	C	T	C	T	-0.0823134	3.80E-05	0.265217	0.256329	FALSE	FALSE	FALSE	ukb-b-13348	5	101969987	0.000198512	0.84999995	462933	Cancer code, self-reported: prostate cancer	TRUE	reported	textfile	5	102634283	0.017447	2.38E-06	GCST90199628	3-methylhistidine levels	8289	2	TRUE			0.002678781	8289	7.93E-08	462933	TRUE	3.34E-06	0.002640776	21.9420533	38.26134244	22.25868787
rs2518573	G	T	G	T	0.0801615	-0.000197015	0.738791	0.733348	FALSE	FALSE	FALSE	ukb-b-13348	6	52998856	0.000197475	0.320000016	462933	Cancer code, self-reported: prostate cancer	TRUE	reported	textfile	6	53134058	0.017558	4.98E-06	GCST90199628	3-methylhistidine levels	8289	2	TRUE			0.002508957	8289	2.15E-06	462933	TRUE	1.13E-05	0.002480113	20.60379285	38.26134244	20.84402479
rs4142196	A	C	A	C	-0.0772398	4.42E-05	0.739059	0.741922	FALSE	FALSE	FALSE	ukb-b-13348	13	77266434	0.000198166	0.82000009	462933	Cancer code, self-reported: prostate cancer	TRUE	reported	textfile	13	76692299	0.0173893	8.92E-06	GCST90199628	3-methylhistidine levels	8289	2	TRUE			0.002375133	8289	1.08E-07	462933	TRUE	1.24E-05	0.002301091	19.11311842	38.26134244	19.72959095
rs72879030	C	G	C	G	-0.116576	3.99E-07	0.106939	0.107932	FALSE	TRUE	FALSE	ukb-b-13348	2	47434200	0.000281395	1	462933	Cancer code, self-reported: prostate cancer	TRUE	reported	textfile	2	47207061	0.0252142	3.77E-06	GCST90199628	3-methylhistidine levels	8289	2	TRUE			0.002572834	8289	4.34E-12	462933	TRUE	4.65E-06	0.002595766	21.56709587	38.26134244	21.37607243
rs72997812	A	G	A	G	0.0913382	0.000331276	0.174747	0.178323	FALSE	FALSE	FALSE	ukb-b-13348	11	112661438	0.000227487	0.149999911	462933	Cancer code, self-reported: prostate cancer	TRUE	reported	textfile	11	112790715	0.0202172	6.25E-06	GCST90199628	3-methylhistidine levels	8289	2	TRUE			0.002456955	8289	4.58E-06	462933	TRUE	1.85E-05	0.0024062	19.9882757	38.26134244	20.4109342
rs7516441	A	G	A	G	0.109101	-0.000138808	0.117381	0.124296	FALSE	FALSE	FALSE	ukb-b-13348	1	60140247	0.000269759	0.610000232	462933	Cancer code, self-reported: prostate cancer	TRUE	reported	textfile	1	59674575	0.0246539	9.63E-06	GCST90199628	3-methylhistidine levels	8289	2	TRUE			0.002357566	8289	5.72E-07	462933	TRUE	1.59E-05	0.002466372	20.48935698	38.26134244	19.58331467
rs752834	A	G	A	G	0.0925549	-0.000362037	0.194184	0.200622	FALSE	FALSE	FALSE	ukb-b-13348	2	111798658	0.000217398	0.095999727	462933	Cancer code, self-reported: prostate cancer	TRUE	reported	textfile	2	111041081	0.0194528	1.96E-06	GCST90199628	3-methylhistidine levels	8289	2	TRUE			0.002724285	8289	5.99E-06	462933	TRUE	7.03E-06	0.002680885	22.27621252	38.26134244	22.63781927
rs7746774	G	A	G	A	-0.10469	9.07E-05	0.144171	0.136614	FALSE	FALSE	FALSE	ukb-b-13348	6	139351479	0.000252553	0.719999177	462933	Cancer code, self-reported: prostate cancer	TRUE	reported	textfile	6	139030342	0.021704	1.41E-06	GCST90199628	3-methylhistidine levels	8289	2	TRUE			0.002799728	8289	2.79E-07	462933	TRUE	2.24E-06	0.002704614	22.47392017	38.26134244	23.26648828
rs9910668	C	A	C	A	0.0739981	0.000202732	0.675224	0.673411	FALSE	FALSE	FALSE	ukb-b-13348	17	78057063	0.000185848	0.27999998	462933	Cancer code, self-reported: prostate cancer	TRUE	reported	textfile	17	80083264	0.0163504	6.02E-06	GCST90199628	3-methylhistidine levels	8289	2	TRUE			0.002465556	8289	2.57E-06	462933	TRUE	1.43E-05	0.002401612	19.95007499	38.26134244	20.48256652
rs10816075	T	C	T	C	0.0973711	-0.000221271	0.164771	0.178877	FALSE	FALSE	FALSE	ukb-b-13348	9	9247320	0.000227696	0.330000046	462933	Cancer code, self-reported: prostate cancer	TRUE	reported	textfile	9	9247320	0.0205632	2.19E-06	GCST90199629	Glycerophosphorylcholine (GPC) levels	8212	2	TRUE			0.002723649	8212	2.04E-06	462933	TRUE	5.04E-06	0.002609615	21.48099879	38.26134244	22.42222744
rs11773889	T	C	T	C	-0.0874834	-0.000344127	0.221719	0.240036	FALSE	FALSE	FALSE	ukb-b-13348	7	36338589	0.0002034	0.090999708	462933	Cancer code, self-reported: prostate cancer	TRUE	reported	textfile	7	36298980	0.0185441	2.39E-06	GCST90199629	Glycerophosphorylcholine (GPC) levels	8212	2	TRUE			0.002703466	8212	6.18E-06	462933	TRUE	8.56E-06	0.002641318	21.74264756	38.26134244	22.25562451
rs11783515	G	A	G	A	-0.0742076	0.000298849	0.676129	0.676895	FALSE	FALSE	FALSE	ukb-b-13348	8	59320389	0.00018628	0.11000008	462933	Cancer code, self-reported: prostate cancer	TRUE	reported	textfile	8	58407830	0.0165155	7.02E-06	GCST90199629	Glycerophosphorylcholine (GPC) levels	8212	2	TRUE			0.002453034	8212	5.56E-06	462933	TRUE	2.23E-05	0.002411728	19.84815835	38.26134244	20.1889308
rs16973477	G	A	G	A	0.0952092	-0.000340016	0.151329	0.135267	FALSE	FALSE	FALSE	ukb-b-13348	16	71887381	0.000254235	0.180000205	462933	Cancer code, self-reported: prostate cancer	TRUE	reported	textfile	16	71853478	0.0213323	8.08E-06	GCST90199629	Glycerophosphorylcholine (GPC) levels	8212	2	TRUE			0.002420398	8212	3.86E-06	462933	TRUE	2.18E-05	0.002328356	19.16041363	38.26134244	19.91968501
rs2015026	C	T	C	T	-0.0725261	-0.000174695	0.372436	0.372404	FALSE	FALSE	FALSE	ukb-b-13348	10	97759583	0.000179697	0.330000046	462933	Cancer code, self-reported: prostate cancer	TRUE	reported	textfile	10	95999826	0.0160143	5.93E-06	GCST90199629	Glycerophosphorylcholine (GPC) levels	8212	2	TRUE			0.002491988	8212	2.04E-06	462933	TRUE	1.31E-05	0.002458829	20.23674451	38.26134244	20.51033382
rs28631199	A	G	A	G	0.0807118	0.000220869	0.24412	0.246773	FALSE	FALSE	FALSE	ukb-b-13348	1	890104	0.000202218	0.270000147	462933	Cancer code, self-reported: prostate cancer	TRUE	reported	textfile	1	954724	0.0179643	7.03E-06	GCST90199629	Glycerophosphorylcholine (GPC) levels	8212	2	TRUE			0.002452696	8212	2.58E-06	462933	TRUE	1.65E-05	0.002404143	19.78558052	38.26134244	20.18614867
rs3738976	T	C	T	C	-0.0972846	9.37E-05	0.151338	0.157895	FALSE	FALSE	FALSE	ukb-b-13348	2	45158238	0.000238891	0.689999856	462933	Cancer code, self-reported: prostate cancer	TRUE	reported	textfile	2	44931099	0.0213799	5.36E-06	GCST90199629	Glycerophosphorylcholine (GPC) levels	8212	2	TRUE			0.00251559	8212	3.32E-07	462933	TRUE	8.33E-06	0.002431089	20.00788529	38.26134244	20.70507729
rs4980965	C	T	C	T	0.0708155	-0.00011625	0.448602	0.460879	FALSE	FALSE	FALSE	ukb-b-13348	12	833418	0.000174963	0.509999793	462933	Cancer code, self-reported: prostate cancer	TRUE	reported	textfile	12	724252	0.0158191	7.58E-06	GCST90199629	Glycerophosphorylcholine (GPC) levels	8212	2	TRUE			0.002434956	8212	9.54E-07	462933	TRUE	1.38E-05	0.002480922	20.41902429	38.26134244	20.03978736
rs557700	C	T	C	T	0.0756793	-0.000210544	0.705143	0.707356	FALSE	FALSE	FALSE	ukb-b-13348	15	48083026	0.00019198	0.270000147	462933	Cancer code, self-reported: prostate cancer	TRUE	reported	textfile	15	47790829	0.016833	6.93E-06	GCST90199629	Glycerophosphorylcholine (GPC) levels	8212	2	TRUE			0.002455953	8212	2.60E-06	462933	TRUE	1.63E-05	0.002381622	19.59979667	38.26134244	20.21301815
rs665474	T	A	T	A	0.0744593	-9.93E-05	0.281624	0.293353	FALSE	TRUE	FALSE	ukb-b-13348	11	29437330	0.000190695	0.599999654	462933	Cancer code, self-reported: prostate cancer	TRUE	reported	textfile	11	29415783	0.0168561	9.99E-06	GCST90199629	Glycerophosphorylcholine (GPC) levels	8212	2	TRUE			0.002371098	8212	5.85E-07	462933	TRUE	1.65E-05	0.00224331	18.45898768	38.26134244	19.51298452
rs71468473	T	C	T	C	0.102458	-0.000260795	0.166274	0.171641	FALSE	FALSE	FALSE	ukb-b-13348	12	131698243	0.000231367	0.259999792	462933	Cancer code, self-reported: prostate cancer	TRUE	reported	textfile	12	131213698	0.0206861	7.31E-07	GCST90199629	Glycerophosphorylcholine (GPC) levels	8212	2	TRUE			0.002979172	8212	2.74E-06	462933	TRUE	1.95E-06	0.002910512	23.96505629	38.26134244	24.5320877
rs77692382	T	C	T	C	0.124343	0.000268895	0.249324	0.259945	FALSE	FALSE	FALSE	ukb-b-13348	1	40406715	0.000198288	0.180000205	462933	Cancer code, self-reported: prostate cancer	TRUE	reported	textfile	1	39941043	0.0177226	2.28E-12	GCST90199629	Glycerophosphorylcholine (GPC) levels	8212	2	TRUE			0.005960031	8212	3.97E-06	462933	TRUE	1.30E-11	0.005787477	47.7917819	38.26134244	49.22523652
rs1057157	C	T	C	T	0.0763559	-7.68E-06	0.356179	0.357545	FALSE	FALSE	FALSE	ukb-b-13348	22	42779018	0.000182525	0.969999923	462933	Cancer code, self-reported: prostate cancer	TRUE	reported	textfile	22	42383012	0.0171254	8.25E-06	GCST90199630	Phenylacetate levels	7059	2	TRUE			0.002809066	7059	3.82E-09	462933	TRUE	9.99E-06	0.002673921	18.92045549	38.26134244	19.87942199
rs1604572	G	C	G	C	-0.0886552	0.000220731	0.317746	0.313464	FALSE	TRUE	FALSE	ukb-b-13348	3	131391712	0.000186972	0.239999866	462933	Cancer code, self-reported: prostate cancer	TRUE	reported	textfile	3	131672868	0.0174741	3.91E-07	GCST90199630	Phenylacetate levels	7059	2	TRUE			0.003634272	7059	3.01E-06	462933	TRUE	1.02E-06	0.003407726	24.13054925	38.26134244	25.74060761
rs189587	A	G	A	G	0.0806004	-2.82E-06	0.432367	0.425098	FALSE	FALSE	FALSE	ukb-b-13348	4	78500085	0.000175298	0.98999999	462933	Cancer code, self-reported: prostate cancer	TRUE	reported	textfile	4	77578931	0.0164433	9.50E-07	GCST90199630	Phenylacetate levels	7059	2	TRUE			0.003393128	7059	5.60E-10	462933	TRUE	1.18E-06	0.00318878	22.57520823	38.26134244	24.02682767
rs2632709	C	A	C	A	0.104046	0.000298055	0.148365	0.142311	FALSE	FALSE	FALSE	ukb-b-13348	4	42373582	0.000248922	0.230000087	462933	Cancer code, self-reported: prostate cancer	TRUE	reported	textfile	4	42371565	0.0228286	5.17E-06	GCST90199630	Phenylacetate levels	7059	2	TRUE			0.002934916	7059	3.10E-06	462933	TRUE	1.22E-05	0.002735683	19.3586725	38.26134244	20.77266514
rs7526830	C	T	C	T	0.11933	0.000765136	0.113773	0.124217	FALSE	FALSE	FALSE	ukb-b-13348	1	168644383	0.000265708	0.004	462933	Cancer code, self-reported: prostate cancer	TRUE	reported	textfile	1	168675145	0.0256291	3.22E-06	GCST90199630	Phenylacetate levels	7059	2	TRUE			0.00306253	7059	1.79E-05	462933	TRUE	2.00E-05	0.002871531	20.32274956	38.26134244	21.67866678
rs8001043	C	T	C	T	-0.0811984	-0.000233103	0.693867	0.697072	FALSE	FALSE	FALSE	ukb-b-13348	13	35327976	0.000188799	0.220000162	462933	Cancer code, self-reported: prostate cancer	TRUE	reported	textfile	13	34753839	0.0177149	4.57E-06	GCST90199630	Phenylacetate levels	7059	2	TRUE			0.00296829	7059	3.29E-06	462933	TRUE	1.11E-05	0.002800988	19.82209703	38.26134244	21.00958786
rs34372879	C	T	C	T	-0.0947061	0.000231795	0.148723	0.159227	FALSE	FALSE	FALSE	ukb-b-13348	6	41492155	0.000239174	0.330000046	462933	Cancer code, self-reported: prostate cancer	TRUE	reported	textfile	6	41524417	0.0213272	8.97E-06	GCST90199631	3-methyl-2-oxovalerate levels	8257	2	TRUE			0.00238306	8257	2.03E-06	462933	TRUE	1.94E-05	0.002271093	18.79054864	38.26134244	19.71915143
rs58729469	T	C	T	C	0.101193	-0.000481431	0.159259	0.147598	FALSE	FALSE	FALSE	ukb-b-13348	11	36071833	0.000244442	0.049000442	462933	Cancer code, self-reported: prostate cancer	TRUE	reported	textfile	11	36050283	0.0201862	5.36E-07	GCST90199631	3-methyl-2-oxovalerate levels	8257	2	TRUE			0.003034972	8257	8.38E-06	462933	TRUE	2.53E-06	0.002742188	22.69900289	38.26134244	25.1299601
rs6754181	C	T	C	T	0.0910083	2.85E-05	0.840543	0.839505	FALSE	FALSE	FALSE	ukb-b-13348	2	29966380	0.000237285	0.89999998	462933	Cancer code, self-reported: prostate cancer	TRUE	reported	textfile	2	29743514	0.0204779	8.82E-06	GCST90199631	3-methyl-2-oxovalerate levels	8257	2	TRUE			0.002386911	8257	3.13E-08	462933	TRUE	1.15E-05	0.002220218	18.36867805	38.26134244	19.75109456
rs7660693	C	T	C	T	0.0791272	0.000283264	0.497027	0.5024	FALSE	FALSE	FALSE	ukb-b-13348	4	89228383	0.000173293	0.1	462933	Cancer code, self-reported: prostate cancer	TRUE	reported	textfile	4	88307231	0.0148481	9.87E-08	GCST90199631	3-methyl-2-oxovalerate levels	8257	2	TRUE			0.003428477	8257	5.77E-06	462933	TRUE	4.14E-07	0.003130446	25.92298397	38.26134244	28.3994434
rs10004542	G	A	G	A	0.0814848	-5.82E-05	0.340258	0.331555	FALSE	FALSE	FALSE	ukb-b-13348	4	4720455	0.000184137	0.749999545	462933	Cancer code, self-reported: prostate cancer	TRUE	reported	textfile	4	4718728	0.0176888	4.09E-06	GCST90199632	Tartarate levels	7099	2	TRUE			0.002981158	7099	2.16E-07	462933	TRUE	5.89E-06	0.002981025	21.21959364	38.26134244	21.22054164
rs10247649	G	A	G	A	-0.0826258	0.000106949	0.344838	0.343517	FALSE	FALSE	FALSE	ukb-b-13348	7	95216247	0.000183183	0.559999965	462933	Cancer code, self-reported: prostate cancer	TRUE	reported	textfile	7	95586935	0.0178465	3.66E-06	GCST90199632	Tartarate levels	7099	2	TRUE			0.003011208	7099	7.36E-07	462933	TRUE	6.17E-06	0.003084787	21.96047603	38.26134244	21.43508659
rs13089230	A	G	A	G	0.0825424	-0.000388481	0.621953	0.622075	FALSE	FALSE	FALSE	ukb-b-13348	3	177554204	0.000179909	0.030999879	462933	Cancer code, self-reported: prostate cancer	TRUE	reported	textfile	3	177836416	0.0175787	2.66E-06	GCST90199632	Tartarate levels	7099	2	TRUE			0.003097125	7099	1.01E-05	462933	TRUE	1.12E-05	0.003203963	22.81161567	38.26134244	22.04858258
rs298392	T	C	T	C	0.087711	-3.62E-05	0.28972	0.299626	FALSE	FALSE	FALSE	ukb-b-13348	5	73847897	0.000189516	0.84999995	462933	Cancer code, self-reported: prostate cancer	TRUE	reported	textfile	5	74552072	0.0186612	2.60E-06	GCST90199632	Tartarate levels	7099	2	TRUE			0.003103162	7099	7.87E-08	462933	TRUE	3.51E-06	0.003166257	22.5423017	38.26134244	22.09169253
rs628038	C	T	C	T	-0.0783007	-8.15E-05	0.386617	0.388417	FALSE	FALSE	FALSE	ukb-b-13348	6	74325257	0.000178091	0.649999466	462933	Cancer code, self-reported: prostate cancer	TRUE	reported	textfile	6	73615534	0.0170337	4.29E-06	GCST90199632	Tartarate levels	7099	2	TRUE			0.00296857	7099	4.52E-07	462933	TRUE	6.69E-06	0.002907863	20.6972898	38.26134244	21.13067162
rs9948951	A	G	A	G	-0.0971868	0.000104648	0.184827	0.187103	FALSE	FALSE	FALSE	ukb-b-13348	18	8592788	0.000223021	0.640000038	462933	Cancer code, self-reported: prostate cancer	TRUE	reported	textfile	18	8592790	0.0214343	5.78E-06	GCST90199632	Tartarate levels	7099	2	TRUE			0.00288845	7099	4.76E-07	462933	TRUE	9.01E-06	0.002846163	20.25687287	38.26134244	20.5587145
rs10008401	C	T	C	T	0.0800086	0.000133619	0.609542	0.609482	FALSE	FALSE	FALSE	ukb-b-13348	4	117779937	0.000177775	0.450000504	462933	Cancer code, self-reported: prostate cancer	TRUE	reported	textfile	4	116858781	0.0170477	2.69E-06	GCST90199633	Suberate (C8-DC) levels	6902	2	TRUE			0.003182061	6902	1.22E-06	462933	TRUE	5.00E-06	0.003047062	21.08898764	38.26134244	22.02631034
rs11158833	G	A	G	A	-0.0922378	-0.000269224	0.759084	0.761628	FALSE	FALSE	FALSE	ukb-b-13348	14	70578411	0.000204782	0.190000175	462933	Cancer code, self-reported: prostate cancer	TRUE	reported	textfile	14	70111694	0.0196709	2.74E-06	GCST90199633	Suberate (C8-DC) levels	6902	2	TRUE			0.003176425	6902	3.73E-06	462933	TRUE	7.04E-06	0.00311174	21.53802904	38.26134244	21.98717386
rs12555229	G	C	G	C	-0.0955533	0.000303284	0.250852	0.259116	FALSE	TRUE	FALSE	ukb-b-13348	9	138679911	0.000201637	0.129999895	462933	Cancer code, self-reported: prostate cancer	TRUE	reported	textfile	9	135788065	0.0196317	1.13E-06	GCST90199633	Suberate (C8-DC) levels	6902	2	TRUE			0.003421668	6902	4.89E-06	462933	TRUE	3.38E-06	0.003431678	23.76011736	38.26134244	23.69057289
rs1551619	T	C	T	C	-0.0957862	0.000278838	0.230903	0.231326	FALSE	FALSE	FALSE	ukb-b-13348	17	73885805	0.000205704	0.180000205	462933	Cancer code, self-reported: prostate cancer	TRUE	reported	textfile	17	75889724	0.0197795	1.28E-06	GCST90199633	Suberate (C8-DC) levels	6902	2	TRUE			0.003387292	6902	3.97E-06	462933	TRUE	3.49E-06	0.003258716	22.558656	38.26134244	23.45175081
rs4689177	T	C	T	C	0.108829	-3.62E-06	0.144896	0.148641	FALSE	FALSE	FALSE	ukb-b-13348	4	4594474	0.000246109	0.98999999	462933	Cancer code, self-reported: prostate cancer	TRUE	reported	textfile	4	4592747	0.023723	4.49E-06	GCST90199633	Suberate (C8-DC) levels	6902	2	TRUE			0.003040734	6902	4.68E-10	462933	TRUE	5.38E-06	0.002934909	20.31047998	38.26134244	21.04505473
rs6923178	G	C	G	C	0.121756	0.000104312	0.119895	0.12599	FALSE	TRUE	FALSE	ukb-b-13348	6	80393740	0.000262683	0.689999856	462933	Cancer code, self-reported: prostate cancer	TRUE	reported	textfile	6	79684023	0.025941	2.68E-06	GCST90199633	Suberate (C8-DC) levels	6902	2	TRUE			0.00318254	6902	3.41E-07	462933	TRUE	4.06E-06	0.003128573	21.65490299	38.26134244	22.02963576
rs7616744	A	G	A	G	-0.0876962	-0.00024646	0.223816	0.220891	FALSE	FALSE	FALSE	ukb-b-13348	3	24781687	0.000209326	0.239999866	462933	Cancer code, self-reported: prostate cancer	TRUE	reported	textfile	3	24740196	0.0198179	9.64E-06	GCST90199633	Suberate (C8-DC) levels	6902	2	TRUE			0.00282987	6902	2.99E-06	462933	TRUE	2.16E-05	0.002672067	18.48666068	38.26134244	19.58151479
rs9313297	G	A	G	A	0.0991772	6.55E-05	0.172813	0.171768	FALSE	FALSE	FALSE	ukb-b-13348	5	165405228	0.00023049	0.780000714	462933	Cancer code, self-reported: prostate cancer	TRUE	reported	textfile	5	165978223	0.0219344	6.14E-06	GCST90199633	Suberate (C8-DC) levels	6902	2	TRUE			0.002954188	6902	1.74E-07	462933	TRUE	8.54E-06	0.00281212	19.45834462	38.26134244	20.44429636
rs9406110	A	G	A	G	-0.0894199	8.58E-05	0.229681	0.231917	FALSE	FALSE	FALSE	ukb-b-13348	6	8237195	0.000206113	0.680000137	462933	Cancer code, self-reported: prostate cancer	TRUE	reported	textfile	6	8236962	0.0200898	8.55E-06	GCST90199633	Suberate (C8-DC) levels	6902	2	TRUE			0.00286301	6902	3.74E-07	462933	TRUE	1.27E-05	0.002829398	19.57824054	38.26134244	19.81148971
rs1040519	G	A	G	A	-0.0818991	0.00020182	0.708369	0.699204	FALSE	FALSE	FALSE	ukb-b-13348	6	9542566	0.000188912	0.290000001	462933	Cancer code, self-reported: prostate cancer	TRUE	reported	textfile	6	9542333	0.0168315	1.14E-06	GCST90199634	5-hydroxylysine levels	8128	2	TRUE			0.002905175	8128	2.47E-06	462933	TRUE	2.86E-06	0.002771287	22.58205869	38.26134244	23.67623357
rs10877499	C	T	C	T	0.085716	-0.000364157	0.212153	0.199978	FALSE	FALSE	FALSE	ukb-b-13348	12	61419283	0.000216716	0.092999369	462933	Cancer code, self-reported: prostate cancer	TRUE	reported	textfile	12	61025502	0.0188366	5.35E-06	GCST90199634	5-hydroxylysine levels	8128	2	TRUE			0.002541772	8128	6.10E-06	462933	TRUE	1.80E-05	0.002456093	20.00735365	38.26134244	20.70707523
rs12901358	C	T	C	T	0.070543	2.84E-05	0.387751	0.390539	FALSE	FALSE	FALSE	ukb-b-13348	15	99173481	0.000178871	0.870000095	462933	Cancer code, self-reported: prostate cancer	TRUE	reported	textfile	15	98630252	0.0157671	7.67E-06	GCST90199634	5-hydroxylysine levels	8128	2	TRUE			0.002457304	8128	5.45E-08	462933	TRUE	1.02E-05	0.002362756	19.24522624	38.26134244	20.01724045
rs1330804	A	G	A	G	-0.0735292	-0.000172078	0.405292	0.417854	FALSE	FALSE	FALSE	ukb-b-13348	6	113560198	0.000180901	0.340000065	462933	Cancer code, self-reported: prostate cancer	TRUE	reported	textfile	6	113238996	0.0164301	7.63E-06	GCST90199634	5-hydroxylysine levels	8128	2	TRUE			0.002458631	8128	1.95E-06	462933	TRUE	1.64E-05	0.002606283	21.23399345	38.26134244	20.02807773
rs1502069	T	C	T	C	-0.0811985	-9.01E-05	0.764257	0.752967	FALSE	FALSE	FALSE	ukb-b-13348	13	87110325	0.000201034	0.649999466	462933	Cancer code, self-reported: prostate cancer	TRUE	reported	textfile	13	86458070	0.0181157	7.39E-06	GCST90199634	5-hydroxylysine levels	8128	2	TRUE			0.002466247	8128	4.34E-07	462933	TRUE	1.17E-05	0.002375769	19.3514748	38.26134244	20.09026997
rs17533872	T	C	T	C	0.0752854	0.00011135	0.424131	0.420178	FALSE	FALSE	FALSE	ukb-b-13348	13	42215563	0.000176713	0.530000159	462933	Cancer code, self-reported: prostate cancer	TRUE	reported	textfile	13	41641427	0.0158196	1.95E-06	GCST90199634	5-hydroxylysine levels	8128	2	TRUE			0.002779361	8128	8.58E-07	462933	TRUE	3.61E-06	0.002768696	22.56088604	38.26134244	22.64803503
rs73429419	T	C	T	C	-0.0978899	-0.000464205	0.150779	0.148901	FALSE	FALSE	FALSE	ukb-b-13348	8	139384849	0.000245462	0.058999727	462933	Cancer code, self-reported: prostate cancer	TRUE	reported	textfile	8	138372606	0.0214524	5.04E-06	GCST90199634	5-hydroxylysine levels	8128	2	TRUE			0.002555852	8128	7.73E-06	462933	TRUE	1.93E-05	0.002453959	19.98992745	38.26134244	20.82207456
rs9559451	C	T	C	T	-0.0752947	-0.000173566	0.664775	0.675765	FALSE	FALSE	FALSE	ukb-b-13348	13	109625863	0.00018521	0.349999964	462933	Cancer code, self-reported: prostate cancer	TRUE	reported	textfile	13	108973515	0.0165065	5.08E-06	GCST90199634	5-hydroxylysine levels	8128	2	TRUE			0.002554062	8128	1.90E-06	462933	TRUE	1.10E-05	0.002526794	20.58474389	38.26134244	20.8074482
rs17767728	C	T	C	T	0.0909404	0.000358728	0.194635	0.201779	FALSE	FALSE	FALSE	ukb-b-13348	2	134455375	0.000216096	0.096999613	462933	Cancer code, self-reported: prostate cancer	TRUE	reported	textfile	2	133697804	0.0194777	3.03E-06	GCST90199635	3-phenylpropionate hydrocinnamate levels	7925	2	TRUE			0.002743819	7925	5.95E-06	462933	TRUE	1.03E-05	0.002592731	20.59560405	38.26134244	21.79909055
rs2186671	G	A	G	A	-0.0760014	-0.000340955	0.448059	0.446019	FALSE	FALSE	FALSE	ukb-b-13348	11	109278427	0.000176543	0.053000504	462933	Cancer code, self-reported: prostate cancer	TRUE	reported	textfile	11	109407701	0.016068	2.25E-06	GCST90199635	3-phenylpropionate hydrocinnamate levels	7925	2	TRUE			0.002815822	7925	8.06E-06	462933	TRUE	9.12E-06	0.002856939	22.70038519	38.26134244	22.3727587
rs4812445	G	A	G	A	-0.0994662	-0.00029444	0.253933	0.276423	FALSE	FALSE	FALSE	ukb-b-13348	20	39238736	0.000198726	0.139999988	462933	Cancer code, self-reported: prostate cancer	TRUE	reported	textfile	20	40610096	0.0192108	2.25E-07	GCST90199635	3-phenylpropionate hydrocinnamate levels	7925	2	TRUE			0.003372124	7925	4.74E-06	462933	TRUE	7.87E-07	0.003748677	29.81252549	38.26134244	26.80773685
rs62058082	T	C	T	C	-0.105084	9.73E-05	0.168677	0.189724	FALSE	FALSE	FALSE	ukb-b-13348	17	12782669	0.000228329	0.670000304	462933	Cancer code, self-reported: prostate cancer	TRUE	reported	textfile	17	12879352	0.0220071	1.80E-06	GCST90199635	3-phenylpropionate hydrocinnamate levels	7925	2	TRUE			0.002869524	7925	3.93E-07	462933	TRUE	2.91E-06	0.003096912	24.6130575	38.26134244	22.80066731
rs73478203	G	A	G	A	0.0825426	4.93E-05	0.230375	0.225243	FALSE	FALSE	FALSE	ukb-b-13348	6	80327007	0.000207495	0.809999965	462933	Cancer code, self-reported: prostate cancer	TRUE	reported	textfile	6	79617290	0.0184542	7.72E-06	GCST90199635	3-phenylpropionate hydrocinnamate levels	7925	2	TRUE			0.002518726	7925	1.22E-07	462933	TRUE	1.07E-05	0.002416022	19.18849838	38.26134244	20.00625698
rs9510299	C	G	C	G	-0.0736478	0.000117124	0.359614	0.367293	FALSE	TRUE	FALSE	ukb-b-13348	13	23288633	0.000180618	0.519999589	462933	Cancer code, self-reported: prostate cancer	TRUE	reported	textfile	13	22714494	0.01656	8.69E-06	GCST90199635	3-phenylpropionate hydrocinnamate levels	7925	2	TRUE			0.002490155	7925	9.08E-07	462933	TRUE	1.54E-05	0.002498204	19.84284507	38.26134244	19.77875229
rs10216901	T	C	T	C	-0.092585	0.00023308	0.372432	0.377979	FALSE	FALSE	FALSE	ukb-b-13348	8	39804593	0.000179059	0.190000175	462933	Cancer code, self-reported: prostate cancer	TRUE	reported	textfile	8	39947074	0.0153069	1.46E-09	GCST90199636	Kynurenine levels	8244	2	TRUE			0.004419271	8244	3.66E-06	462933	TRUE	5.94E-09	0.004006997	33.15853696	38.26134244	36.58531274
rs10883982	C	A	C	A	-0.0787528	0.000362175	0.22765	0.227025	FALSE	FALSE	FALSE	ukb-b-13348	10	105974333	0.000206856	0.080000002	462933	Cancer code, self-reported: prostate cancer	TRUE	reported	textfile	10	104214575	0.0174501	6.39E-06	GCST90199636	Kynurenine levels	8244	2	TRUE			0.002465084	8244	6.62E-06	462933	TRUE	2.24E-05	0.00218094	18.01460001	38.26134244	20.36742695
rs17287314	A	T	A	T	-0.0741746	-9.96E-05	0.297359	0.307985	FALSE	TRUE	FALSE	ukb-b-13348	7	105606500	0.000188832	0.599999654	462933	Cancer code, self-reported: prostate cancer	TRUE	reported	textfile	7	105966054	0.0165025	6.97E-06	GCST90199636	Kynurenine levels	8244	2	TRUE			0.002445204	8244	6.00E-07	462933	TRUE	1.17E-05	0.002299085	18.9927231	38.26134244	20.20277109
rs3184504	C	T	C	T	-0.108142	7.08E-05	0.513669	0.517278	FALSE	FALSE	FALSE	ukb-b-13348	12	111884608	0.000173306	0.680000137	462933	Cancer code, self-reported: prostate cancer	TRUE	reported	textfile	12	111446804	0.0148104	2.84E-13	GCST90199636	Kynurenine levels	8244	2	TRUE			0.006427207	8244	3.60E-07	462933	TRUE	7.21E-13	0.005842976	48.44084667	38.26134244	53.3157126
rs34519073	A	G	A	G	0.071803	0.000352101	0.311375	0.206344	FALSE	FALSE	FALSE	ukb-b-13348	22	49539331	0.00023968	0.139999988	462933	Cancer code, self-reported: prostate cancer	TRUE	reported	textfile	22	49143607	0.0160729	7.92E-06	GCST90199636	Kynurenine levels	8244	2	TRUE			0.002415537	8244	4.66E-06	462933	TRUE	2.32E-05	0.002210964	18.26314571	38.26134244	19.95706604
rs35223481	A	T	A	T	-0.105966	0.000143556	0.112435	0.117472	FALSE	TRUE	FALSE	ukb-b-13348	14	95012757	0.000270956	0.599999654	462933	Cancer code, self-reported: prostate cancer	TRUE	reported	textfile	14	94546420	0.0235442	6.77E-06	GCST90199636	Kynurenine levels	8244	2	TRUE			0.002451695	8244	6.06E-07	462933	TRUE	1.14E-05	0.002241118	18.51278586	38.26134244	20.25653717
rs4843270	A	C	A	C	0.205627	3.15E-05	0.265349	0.245185	FALSE	FALSE	FALSE	ukb-b-13348	16	87878072	0.000202107	0.880000056	462933	Cancer code, self-reported: prostate cancer	TRUE	reported	textfile	16	87844466	0.0165261	1.53E-35	GCST90199636	Kynurenine levels	8244	2	TRUE			0.018437618	8244	5.24E-08	462933	TRUE	1.25E-34	0.016484994	138.1466709	38.26134244	154.8173132
rs55879891	A	C	A	C	0.101148	0.000592169	0.137167	0.136503	FALSE	FALSE	FALSE	ukb-b-13348	8	128368933	0.000252824	0.018999842	462933	Cancer code, self-reported: prostate cancer	TRUE	reported	textfile	8	127356687	0.0215999	2.83E-06	GCST90199636	Kynurenine levels	8244	2	TRUE			0.002653533	8244	1.19E-05	462933	TRUE	1.49E-05	0.002421704	20.00813462	38.26134244	21.92861076
rs61825638	T	C	T	C	0.130031	-0.000252085	0.246402	0.247534	FALSE	FALSE	FALSE	ukb-b-13348	1	241713402	0.000200622	0.209999857	462933	Cancer code, self-reported: prostate cancer	TRUE	reported	textfile	1	241550102	0.0171027	2.89E-14	GCST90199636	Kynurenine levels	8244	2	TRUE			0.006964606	8244	3.41E-06	462933	TRUE	1.83E-13	0.00627925	52.0806047	38.26134244	57.80487274
rs6440053	A	T	A	T	0.0964971	0.000163839	0.842367	0.841266	FALSE	TRUE	FALSE	ukb-b-13348	3	141659512	0.000238215	0.48999991	462933	Cancer code, self-reported: prostate cancer	TRUE	reported	textfile	3	141940670	0.0204102	2.27E-06	GCST90199636	Kynurenine levels	8244	2	TRUE			0.002704738	8244	1.02E-06	462933	TRUE	4.37E-06	0.002472903	20.43218976	38.26134244	22.35290657
rs6540080	A	G	A	G	-0.107927	0.000371946	0.287217	0.294435	FALSE	FALSE	FALSE	ukb-b-13348	16	87818569	0.000190337	0.050999979	462933	Cancer code, self-reported: prostate cancer	TRUE	reported	textfile	16	87784963	0.0164258	5.01E-11	GCST90199636	Kynurenine levels	8244	2	TRUE			0.005210814	8244	8.25E-06	462933	TRUE	4.15E-10	0.004769333	39.49722115	38.26134244	43.17249516
rs9821445	C	T	C	T	0.0994985	0.000227732	0.147783	0.154696	FALSE	FALSE	FALSE	ukb-b-13348	3	183937619	0.000239333	0.340000065	462933	Cancer code, self-reported: prostate cancer	TRUE	reported	textfile	3	184219831	0.0206581	1.46E-06	GCST90199636	Kynurenine levels	8244	2	TRUE			0.00280672	8244	1.96E-06	462933	TRUE	3.39E-06	0.002493663	20.60414897	38.26134244	23.19809466
rs9909552	G	C	G	C	0.0692728	4.33E-05	0.37961	0.392373	FALSE	TRUE	FALSE	ukb-b-13348	17	35191961	0.000178489	0.809999965	462933	Cancer code, self-reported: prostate cancer	TRUE	reported	textfile	17	36834695	0.0155536	8.44E-06	GCST90199636	Kynurenine levels	8244	2	TRUE			0.002400972	8244	1.27E-07	462933	TRUE	1.18E-05	0.002260257	18.67124389	38.26134244	19.83643542
rs9933330	T	C	T	C	-0.103406	-1.75E-05	0.180459	0.181201	FALSE	FALSE	FALSE	ukb-b-13348	16	20366810	0.000225282	0.9400001	462933	Cancer code, self-reported: prostate cancer	TRUE	reported	textfile	16	20355488	0.0193124	8.58E-08	GCST90199636	Kynurenine levels	8244	2	TRUE			0.003466397	8244	1.30E-08	462933	TRUE	1.20E-07	0.003162793	26.15044451	38.26134244	28.66942494
rs10168931	A	G	A	G	0.123014	-0.000134546	0.224014	0.221195	FALSE	FALSE	FALSE	ukb-b-13348	2	73877219	0.000208897	0.519999589	462933	Cancer code, self-reported: prostate cancer	TRUE	reported	textfile	2	73650092	0.0183105	1.84E-11	GCST90199637	N-acetylglutamate levels	7802	2	TRUE			0.005753184	7802	8.96E-07	462933	TRUE	4.94E-11	0.005260998	41.25281413	38.26134244	45.13450396
rs10762589	T	C	T	C	-0.0883667	-6.62E-07	0.752636	0.737106	FALSE	FALSE	FALSE	ukb-b-13348	10	75989752	0.000196854	1	462933	Cancer code, self-reported: prostate cancer	TRUE	reported	textfile	10	74229994	0.017702	5.98E-07	GCST90199637	N-acetylglutamate levels	7802	2	TRUE			0.003184584	7802	2.44E-11	462933	TRUE	7.54E-07	0.00290756	22.74510424	38.26134244	24.91911423
rs10854172	C	T	C	T	0.116341	-5.47E-05	0.187765	0.187051	FALSE	FALSE	FALSE	ukb-b-13348	20	45227523	0.000222156	0.809999965	462933	Cancer code, self-reported: prostate cancer	TRUE	reported	textfile	20	46598884	0.01969	3.45E-09	GCST90199637	N-acetylglutamate levels	7802	2	TRUE			0.004455947	7802	1.31E-07	462933	TRUE	5.78E-09	0.004128497	32.3357709	38.26134244	34.91195367
rs10872573	C	T	C	T	-0.0805091	0.000359434	0.723072	0.722464	FALSE	FALSE	FALSE	ukb-b-13348	6	100810622	0.000194888	0.064999498	462933	Cancer code, self-reported: prostate cancer	TRUE	reported	textfile	6	100362746	0.0174765	4.09E-06	GCST90199637	N-acetylglutamate levels	7802	2	TRUE			0.002713354	7802	7.35E-06	462933	TRUE	1.50E-05	0.002595783	20.29979982	38.26134244	21.22174154
rs10957056	C	A	C	A	0.087937	7.02E-05	0.191407	0.195444	FALSE	FALSE	FALSE	ukb-b-13348	8	59400186	0.000219213	0.749999545	462933	Cancer code, self-reported: prostate cancer	TRUE	reported	textfile	8	58487627	0.0197421	8.42E-06	GCST90199637	N-acetylglutamate levels	7802	2	TRUE			0.002537223	7802	2.22E-07	462933	TRUE	1.22E-05	0.002393652	18.71528647	38.26134244	19.84068198
rs12070599	A	G	A	G	-0.0833283	0.000291717	0.31028	0.303381	FALSE	FALSE	FALSE	ukb-b-13348	1	166499803	0.000192899	0.129999895	462933	Cancer code, self-reported: prostate cancer	TRUE	reported	textfile	1	166530566	0.0173446	1.55E-06	GCST90199637	N-acetylglutamate levels	7802	2	TRUE			0.002950385	7802	4.94E-06	462933	TRUE	4.95E-06	0.002971951	23.25031643	38.26134244	23.08109807
rs2265815	G	A	G	A	0.0912856	-7.64E-05	0.820119	0.812396	FALSE	FALSE	FALSE	ukb-b-13348	9	130293591	0.000222503	0.730000235	462933	Cancer code, self-reported: prostate cancer	TRUE	reported	textfile	9	127531312	0.0200603	5.35E-06	GCST90199637	N-acetylglutamate levels	7802	2	TRUE			0.002647791	7802	2.55E-07	462933	TRUE	7.96E-06	0.00245865	19.22473698	38.26134244	20.70759687
rs28690110	T	C	T	C	-0.0796679	-0.000131673	0.256755	0.259598	FALSE	FALSE	FALSE	ukb-b-13348	17	42067526	0.000198413	0.509999793	462933	Cancer code, self-reported: prostate cancer	TRUE	reported	textfile	17	43990158	0.017735	7.05E-06	GCST90199637	N-acetylglutamate levels	7802	2	TRUE			0.002580404	7802	9.51E-07	462933	TRUE	1.26E-05	0.00242241	18.94067966	38.26134244	20.17921899
rs4336667	A	G	A	G	-0.0726878	0.000174157	0.567883	0.581833	FALSE	FALSE	FALSE	ukb-b-13348	9	108740661	0.000177085	0.330000046	462933	Cancer code, self-reported: prostate cancer	TRUE	reported	textfile	9	105978380	0.0157023	3.67E-06	GCST90199637	N-acetylglutamate levels	7802	2	TRUE			0.002739747	7802	2.09E-06	462933	TRUE	8.13E-06	0.002593064	20.27848397	38.26134244	21.42873371
rs7154858	C	T	C	T	0.0944413	-0.00026926	0.155615	0.149351	FALSE	FALSE	FALSE	ukb-b-13348	14	70995884	0.000243986	0.270000147	462933	Cancer code, self-reported: prostate cancer	TRUE	reported	textfile	14	70529167	0.0212157	8.53E-06	GCST90199637	N-acetylglutamate levels	7802	2	TRUE			0.002534035	7802	2.63E-06	462933	TRUE	1.95E-05	0.002343937	18.3256603	38.26134244	19.8156892
rs10521085	T	C	T	C	-0.113394	0.00034185	0.108586	0.108027	FALSE	FALSE	FALSE	ukb-b-13348	16	7712321	0.000279773	0.220000162	462933	Cancer code, self-reported: prostate cancer	TRUE	reported	textfile	16	7662319	0.0249262	5.39E-06	GCST90199638	Glycerol 3-phosphate levels	8201	2	TRUE			0.002517748	8201	3.23E-06	462933	TRUE	1.39E-05	0.002489221	20.46005144	38.26134244	20.69512244
rs113971921	T	C	T	C	0.0971709	0.000102903	0.166028	0.179514	FALSE	FALSE	FALSE	ukb-b-13348	4	109666884	0.000231011	0.660000098	462933	Cancer code, self-reported: prostate cancer	TRUE	reported	textfile	4	108745728	0.0213914	5.56E-06	GCST90199638	Glycerol 3-phosphate levels	8201	2	TRUE			0.002510392	8201	4.29E-07	462933	TRUE	8.92E-06	0.002614781	21.4947902	38.26134244	20.63450395
rs12770630	T	C	T	C	-0.115058	0.000137081	0.12587	0.131687	FALSE	FALSE	FALSE	ukb-b-13348	10	111536384	0.000256637	0.589999984	462933	Cancer code, self-reported: prostate cancer	TRUE	reported	textfile	10	109776626	0.0235144	9.93E-07	GCST90199638	Glycerol 3-phosphate levels	8201	2	TRUE			0.002911646	8201	6.16E-07	462933	TRUE	1.78E-06	0.002913144	23.95464778	38.26134244	23.94229833
rs162416	G	T	G	T	0.0765529	0.000126745	0.289002	0.28408	FALSE	FALSE	FALSE	ukb-b-13348	3	366039	0.000192645	0.509999793	462933	Cancer code, self-reported: prostate cancer	TRUE	reported	textfile	3	324356	0.0172667	9.27E-06	GCST90199638	Glycerol 3-phosphate levels	8201	2	TRUE			0.002391684	8201	9.35E-07	462933	TRUE	1.66E-05	0.002408366	19.79386509	38.26134244	19.65642836
rs337370	T	C	T	C	-0.0731129	-0.000209241	0.519666	0.513256	FALSE	FALSE	FALSE	ukb-b-13348	5	176927084	0.000175055	0.230000087	462933	Cancer code, self-reported: prostate cancer	TRUE	reported	textfile	5	177500083	0.0158083	3.75E-06	GCST90199638	Glycerol 3-phosphate levels	8201	2	TRUE			0.002602108	8201	3.09E-06	462933	TRUE	9.66E-06	0.002668613	21.93850596	38.26134244	21.39033975
rs3750309	G	T	G	T	0.0779824	-3.54E-05	0.455985	0.454926	FALSE	FALSE	FALSE	ukb-b-13348	8	61788568	0.000175321	0.840000027	462933	Cancer code, self-reported: prostate cancer	TRUE	reported	textfile	8	60876009	0.015705	6.85E-07	GCST90199638	Glycerol 3-phosphate levels	8201	2	TRUE			0.002998143	8201	8.81E-08	462933	TRUE	9.95E-07	0.003017065	24.81177203	38.26134244	24.6556986
rs4709324	C	T	C	T	-0.0959369	0.000125903	0.171541	0.17523	FALSE	FALSE	FALSE	ukb-b-13348	6	159863163	0.000229893	0.580000009	462933	Cancer code, self-reported: prostate cancer	TRUE	reported	textfile	6	159442131	0.0210023	4.93E-06	GCST90199638	Glycerol 3-phosphate levels	8201	2	TRUE			0.002538475	8201	6.48E-07	462933	TRUE	8.45E-06	0.002616016	21.50496855	38.26134244	20.86592522
rs56704741	C	T	C	T	-0.104833	-1.39E-05	0.344183	0.361753	FALSE	FALSE	FALSE	ukb-b-13348	1	21704844	0.000181733	0.9400001	462933	Cancer code, self-reported: prostate cancer	TRUE	reported	textfile	1	21378351	0.0165102	2.16E-10	GCST90199638	Glycerol 3-phosphate levels	8201	2	TRUE			0.004893281	8201	1.27E-08	462933	TRUE	3.42E-10	0.00496133	40.88076718	38.26134244	40.31729254
rs6695630	G	C	G	C	-0.110939	0.00032204	0.12601	0.124698	FALSE	TRUE	FALSE	ukb-b-13348	1	40067911	0.000262533	0.220000162	462933	Cancer code, self-reported: prostate cancer	TRUE	reported	textfile	1	39602239	0.0235356	2.43E-06	GCST90199638	Glycerol 3-phosphate levels	8201	2	TRUE			0.0027026	8201	3.25E-06	462933	TRUE	6.54E-06	0.002710878	22.28690536	38.26134244	22.21866418
rs75198564	G	A	G	A	0.0914908	7.45E-05	0.180152	0.171741	FALSE	FALSE	FALSE	ukb-b-13348	12	125805770	0.000229759	0.749999545	462933	Cancer code, self-reported: prostate cancer	TRUE	reported	textfile	12	125321224	0.0201541	5.64E-06	GCST90199638	Glycerol 3-phosphate levels	8201	2	TRUE			0.002507131	8201	2.27E-07	462933	TRUE	8.39E-06	0.002472619	20.32325828	38.26134244	20.60762923
rs7968044	C	A	C	A	-0.0992173	0.000157884	0.140581	0.137695	FALSE	FALSE	FALSE	ukb-b-13348	12	97691945	0.000252056	0.530000159	462933	Cancer code, self-reported: prostate cancer	TRUE	reported	textfile	12	97298167	0.022321	8.79E-06	GCST90199638	Glycerol 3-phosphate levels	8201	2	TRUE			0.002404038	8201	8.48E-07	462933	TRUE	1.55E-05	0.002378682	19.5493152	38.26134244	19.75820622
rs10774021	T	C	T	C	0.194878	-0.000175431	0.651353	0.656947	FALSE	FALSE	FALSE	ukb-b-13348	12	349298	0.000182782	0.340000065	462933	Cancer code, self-reported: prostate cancer	TRUE	reported	textfile	12	240132	0.0158871	1.37E-34	GCST90199639	Imidazole lactate levels	8256	2	TRUE			0.017903019	8256	1.99E-06	462933	TRUE	3.81E-33	0.017248764	144.8701266	38.26134244	150.4653049
rs12601778	T	C	T	C	-0.107145	-5.49E-05	0.434368	0.428713	FALSE	FALSE	FALSE	ukb-b-13348	17	80191348	0.000176123	0.760000713	462933	Cancer code, self-reported: prostate cancer	TRUE	reported	textfile	17	82233472	0.0153104	2.59E-12	GCST90199639	Imidazole lactate levels	8256	2	TRUE			0.005898438	8256	2.10E-07	462933	TRUE	5.65E-12	0.005641124	46.8259846	38.26134244	48.97458267
rs1441770	A	G	A	G	-0.0757838	-0.00033591	0.399513	0.398909	FALSE	FALSE	FALSE	ukb-b-13348	8	19757319	0.000178264	0.059999827	462933	Cancer code, self-reported: prostate cancer	TRUE	reported	textfile	8	19899808	0.0157461	1.49E-06	GCST90199639	Imidazole lactate levels	8256	2	TRUE			0.002798499	8256	7.67E-06	462933	TRUE	6.22E-06	0.002755607	22.80762894	38.26134244	23.16363676
rs2315488	A	G	A	G	-0.0871675	-0.000169825	0.220711	0.217112	FALSE	FALSE	FALSE	ukb-b-13348	4	140123557	0.000210662	0.419999719	462933	Cancer code, self-reported: prostate cancer	TRUE	reported	textfile	4	139202403	0.0184136	2.20E-06	GCST90199639	Imidazole lactate levels	8256	2	TRUE			0.002707633	8256	1.40E-06	462933	TRUE	4.58E-06	0.002613736	21.63031194	38.26134244	22.4094796
rs2805103	A	T	A	T	0.0969957	0.000280123	0.70863	0.712901	FALSE	TRUE	FALSE	ukb-b-13348	9	131598897	0.00019151	0.139999988	462933	Cancer code, self-reported: prostate cancer	TRUE	reported	textfile	9	128836618	0.0168381	8.39E-09	GCST90199639	Imidazole lactate levels	8256	2	TRUE			0.004004164	8256	4.62E-06	462933	TRUE	3.55E-08	0.003885074	32.1924733	38.26134244	33.18324048
rs28410020	C	G	C	G	0.0844789	-0.00017	0.255178	0.26583	FALSE	TRUE	FALSE	ukb-b-13348	4	3851478	0.00019683	0.390000353	462933	Cancer code, self-reported: prostate cancer	TRUE	reported	textfile	4	3849751	0.0176684	1.74E-06	GCST90199639	Imidazole lactate levels	8256	2	TRUE			0.002762081	8256	1.61E-06	462933	TRUE	3.79E-06	0.002712828	22.45259037	38.26134244	22.8613596
rs4150575	T	C	T	C	0.107027	-2.95E-05	0.688358	0.710815	FALSE	FALSE	FALSE	ukb-b-13348	11	18356466	0.000191741	0.880000056	462933	Cancer code, self-reported: prostate cancer	TRUE	reported	textfile	11	18334919	0.0165673	1.05E-10	GCST90199639	Imidazole lactate levels	8256	2	TRUE			0.0050307	8256	5.12E-08	462933	TRUE	1.80E-10	0.004914587	40.76534777	38.26134244	41.73334844
rs490379	C	A	C	A	-0.133215	0.00011094	0.136264	0.133892	FALSE	FALSE	FALSE	ukb-b-13348	1	88717899	0.000254663	0.660000098	462933	Cancer code, self-reported: prostate cancer	TRUE	reported	textfile	1	88252216	0.0219505	1.29E-09	GCST90199639	Imidazole lactate levels	8256	2	TRUE			0.004442417	8256	4.10E-07	462933	TRUE	2.63E-09	0.004177326	34.62428888	38.26134244	36.83133186
rs61798917	A	G	A	G	0.0769112	-0.000471598	0.382142	0.38636	FALSE	FALSE	FALSE	ukb-b-13348	1	89506093	0.000178223	0.008099906	462933	Cancer code, self-reported: prostate cancer	TRUE	reported	textfile	1	89040410	0.0155656	7.77E-07	GCST90199639	Imidazole lactate levels	8256	2	TRUE			0.002949173	8256	1.51E-05	462933	TRUE	5.50E-06	0.002793332	23.12074948	38.26134244	24.414478
rs7530513	A	G	A	G	0.397623	-0.000108974	0.50267	0.498315	FALSE	FALSE	FALSE	ukb-b-13348	1	89409911	0.000173404	0.530000159	462933	Cancer code, self-reported: prostate cancer	TRUE	reported	textfile	1	88944228	0.0144873	7.70E-166	GCST90199639	Imidazole lactate levels	8256	2	TRUE			0.083632186	8256	8.53E-07	462933	TRUE	2.58E-157	0.079049771	708.4821611	38.26134244	753.3002097
rs9878908	T	C	T	C	-0.086292	-2.77E-05	0.795375	0.797293	FALSE	FALSE	FALSE	ukb-b-13348	3	12302462	0.000215777	0.89999998	462933	Cancer code, self-reported: prostate cancer	TRUE	reported	textfile	3	12260963	0.0187632	4.25E-06	GCST90199639	Imidazole lactate levels	8256	2	TRUE			0.002555944	8256	3.56E-08	462933	TRUE	5.64E-06	0.002423827	20.05488108	38.26134244	21.15082218
rs11580678	T	G	T	G	-0.0749203	-4.17E-05	0.329111	0.331662	FALSE	FALSE	FALSE	ukb-b-13348	1	90625128	0.000185117	0.82000009	462933	Cancer code, self-reported: prostate cancer	TRUE	reported	textfile	1	90159570	0.0161818	3.66E-06	GCST90199640	4-guanidinobutanoate levels	8144	2	TRUE			0.002625865	8144	1.09E-07	462933	TRUE	5.17E-06	0.002478689	20.23163568	38.26134244	21.4360794
rs11787780	T	C	T	C	0.0743765	0.000214776	0.285195	0.281362	FALSE	FALSE	FALSE	ukb-b-13348	9	136455110	0.000192755	0.270000147	462933	Cancer code, self-reported: prostate cancer	TRUE	reported	textfile	9	133589988	0.0165161	6.69E-06	GCST90199640	4-guanidinobutanoate levels	8144	2	TRUE			0.002484534	8144	2.68E-06	462933	TRUE	1.59E-05	0.002255438	18.405291	38.26134244	20.27946379
rs6556949	T	C	T	C	0.0747603	0.000130327	0.300935	0.319141	FALSE	FALSE	FALSE	ukb-b-13348	5	96482335	0.000190697	0.48999991	462933	Cancer code, self-reported: prostate cancer	TRUE	reported	textfile	5	97146631	0.0167779	8.35E-06	GCST90199640	4-guanidinobutanoate levels	8144	2	TRUE			0.002432641	8144	1.01E-06	462933	TRUE	1.52E-05	0.002351594	19.19180894	38.26134244	19.85486177
rs706151	G	A	G	A	0.0669338	-0.000202702	0.467889	0.457008	FALSE	FALSE	FALSE	ukb-b-13348	7	134110166	0.000175076	0.249999995	462933	Cancer code, self-reported: prostate cancer	TRUE	reported	textfile	7	134425414	0.0149986	8.09E-06	GCST90199640	4-guanidinobutanoate levels	8144	2	TRUE			0.002440043	8144	2.90E-06	462933	TRUE	1.96E-05	0.002230828	18.20400925	38.26134244	19.91542218
rs71631750	C	G	C	G	0.0985226	-0.000324152	0.192917	0.187242	FALSE	TRUE	FALSE	ukb-b-13348	1	16083898	0.000223923	0.149999911	462933	Cancer code, self-reported: prostate cancer	TRUE	reported	textfile	1	15757403	0.0191944	2.85E-07	GCST90199640	4-guanidinobutanoate levels	8144	2	TRUE			0.003225436	8144	4.53E-06	462933	TRUE	9.83E-07	0.003022668	24.68517655	38.26134244	26.34648283
rs77951681	C	T	C	T	0.101923	-0.000283692	0.138948	0.148988	FALSE	FALSE	FALSE	ukb-b-13348	18	19167152	0.000249913	0.259999792	462933	Cancer code, self-reported: prostate cancer	TRUE	reported	textfile	18	21587191	0.021744	2.77E-06	GCST90199640	4-guanidinobutanoate levels	8144	2	TRUE			0.002691312	8144	2.78E-06	462933	TRUE	6.95E-06	0.002485742	20.28934645	38.26134244	21.97179395
rs7969761	T	C	T	C	0.0903542	-0.000142726	0.545855	0.550487	FALSE	FALSE	FALSE	ukb-b-13348	12	355842	0.000174192	0.410000135	462933	Cancer code, self-reported: prostate cancer	TRUE	reported	textfile	12	246676	0.0151665	2.56E-09	GCST90199640	4-guanidinobutanoate levels	8144	2	TRUE			0.004340161	8144	1.45E-06	462933	TRUE	6.90E-09	0.004047609	33.08956324	38.26134244	35.49163047
rs10898981	C	A	C	A	0.0773381	0.000349446	0.678023	0.680125	FALSE	FALSE	FALSE	ukb-b-13348	11	74092465	0.000186143	0.059999827	462933	Cancer code, self-reported: prostate cancer	TRUE	reported	textfile	11	74381420	0.0164678	2.65E-06	GCST90199641	Glucuronate levels	7988	2	TRUE			0.002754157	7988	7.61E-06	462933	TRUE	1.04E-05	0.002611477	20.90986399	38.26134244	22.05544521
rs12092559	T	G	T	G	-0.106219	-0.000857446	0.118985	0.110453	FALSE	FALSE	FALSE	ukb-b-13348	1	53584825	0.000276396	0.001899984	462933	Cancer code, self-reported: prostate cancer	TRUE	reported	textfile	1	53119153	0.0234488	5.90E-06	GCST90199641	Glucuronate levels	7988	2	TRUE			0.002562828	7988	2.08E-05	462933	TRUE	4.41E-05	0.002365429	18.93510622	38.26134244	20.51932981
rs1561398	T	C	T	C	-0.0832245	2.91E-05	0.252229	0.245569	FALSE	FALSE	FALSE	ukb-b-13348	5	71486785	0.000203053	0.889999986	462933	Cancer code, self-reported: prostate cancer	TRUE	reported	textfile	5	72190958	0.0178383	3.08E-06	GCST90199641	Glucuronate levels	7988	2	TRUE			0.002718216	7988	4.44E-08	462933	TRUE	4.13E-06	0.002612739	20.91999182	38.26134244	21.76684388
rs62391856	T	C	T	C	0.0882028	-0.000195396	0.215529	0.231947	FALSE	FALSE	FALSE	ukb-b-13348	5	125784767	0.000210063	0.349999964	462933	Cancer code, self-reported: prostate cancer	TRUE	reported	textfile	5	126449075	0.0192251	4.48E-06	GCST90199641	Glucuronate levels	7988	2	TRUE			0.002628785	7988	1.87E-06	462933	TRUE	9.63E-06	0.002630736	21.06447661	38.26134244	21.04880909
rs6539427	C	T	C	T	-0.0846334	-2.55E-05	0.220234	0.212773	FALSE	FALSE	FALSE	ukb-b-13348	12	108844304	0.00021197	0.89999998	462933	Cancer code, self-reported: prostate cancer	TRUE	reported	textfile	12	108450527	0.0184289	4.38E-06	GCST90199641	Glucuronate levels	7988	2	TRUE			0.002633965	7988	3.12E-08	462933	TRUE	5.75E-06	0.002460154	19.69524044	38.26134244	21.09039674
rs7510321	C	T	C	T	0.0811601	-0.000156722	0.771942	0.771492	FALSE	FALSE	FALSE	ukb-b-13348	21	32896643	0.000207177	0.450000504	462933	Cancer code, self-reported: prostate cancer	TRUE	reported	textfile	21	31524330	0.0183015	9.22E-06	GCST90199641	Glucuronate levels	7988	2	TRUE			0.002456486	7988	1.24E-06	462933	TRUE	1.74E-05	0.002319237	18.56448185	38.26134244	19.66580709
rs12625462	A	G	A	G	0.100419	3.34E-05	0.141742	0.136193	FALSE	FALSE	FALSE	ukb-b-13348	20	841096	0.000253537	0.89999998	462933	Cancer code, self-reported: prostate cancer	TRUE	reported	textfile	20	860453	0.0222218	6.21E-06	GCST90199642	Ribitol levels	8128	2	TRUE			0.002506724	8128	3.74E-08	462933	TRUE	8.18E-06	0.002453456	19.98581423	38.26134244	20.4208265
rs1420467	A	G	A	G	0.0920482	-0.000111768	0.792493	0.794333	FALSE	FALSE	FALSE	ukb-b-13348	3	168727080	0.000214747	0.599999654	462933	Cancer code, self-reported: prostate cancer	TRUE	reported	textfile	3	169009292	0.0191097	1.46E-06	GCST90199642	Ribitol levels	8128	2	TRUE			0.002847133	8128	5.85E-07	462933	TRUE	2.55E-06	0.002786691	22.70792937	38.26134244	23.20186322
rs186730428	G	A	G	A	-0.0721017	0.000249015	0.377822	0.383466	FALSE	FALSE	FALSE	ukb-b-13348	5	118936868	0.000178754	0.160000006	462933	Cancer code, self-reported: prostate cancer	TRUE	reported	textfile	5	119601173	0.0158572	5.44E-06	GCST90199642	Ribitol levels	8128	2	TRUE			0.002537801	8128	4.19E-06	462933	TRUE	1.54E-05	0.002444122	19.90959767	38.26134244	20.67464216
rs2186050	C	G	C	G	-0.0781457	0.000347394	0.355675	0.352234	FALSE	TRUE	FALSE	ukb-b-13348	9	132365981	0.000184007	0.058999727	462933	Cancer code, self-reported: prostate cancer	TRUE	reported	textfile	9	129603702	0.0165737	2.42E-06	GCST90199642	Ribitol levels	8128	2	TRUE			0.002728399	8128	7.70E-06	462933	TRUE	9.70E-06	0.002798972	22.80828285	38.26134244	22.23162584
rs34552467	C	A	C	A	0.0748839	-0.000237098	0.329207	0.337392	FALSE	FALSE	FALSE	ukb-b-13348	16	88542695	0.000184017	0.200000002	462933	Cancer code, self-reported: prostate cancer	TRUE	reported	textfile	16	88476287	0.0166187	6.61E-06	GCST90199642	Ribitol levels	8128	2	TRUE			0.002492426	8128	3.59E-06	462933	TRUE	1.74E-05	0.002476649	20.17521796	38.26134244	20.3040565
rs3845611	G	T	G	T	-0.104901	-0.000323338	0.13437	0.135528	FALSE	FALSE	FALSE	ukb-b-13348	1	13906978	0.000255307	0.209999857	462933	Cancer code, self-reported: prostate cancer	TRUE	reported	textfile	1	13580483	0.0226947	3.80E-06	GCST90199642	Ribitol levels	8128	2	TRUE			0.002622365	8128	3.46E-06	462933	TRUE	1.02E-05	0.002559905	20.85517626	38.26134244	21.36536734
rs60688348	C	A	C	A	0.0788168	-0.000113145	0.263264	0.266153	FALSE	FALSE	FALSE	ukb-b-13348	7	156845291	0.000198317	0.570000189	462933	Cancer code, self-reported: prostate cancer	TRUE	reported	textfile	7	157052597	0.0175391	7.00E-06	GCST90199642	Ribitol levels	8128	2	TRUE			0.002478953	8128	7.03E-07	462933	TRUE	1.20E-05	0.002409744	19.62888268	38.26134244	20.19402958
rs7190382	T	A	T	A	-0.0809751	-4.68E-05	0.643304	0.648579	FALSE	TRUE	FALSE	ukb-b-13348	16	77538283	0.000183237	0.800000024	462933	Cancer code, self-reported: prostate cancer	TRUE	reported	textfile	16	77504386	0.0163858	7.74E-07	GCST90199642	Ribitol levels	8128	2	TRUE			0.002996316	8128	1.41E-07	462933	TRUE	1.16E-06	0.003009175	24.52636172	38.26134244	24.42123859
rs7252227	T	G	T	G	-0.0705068	-0.000317912	0.581229	0.576407	FALSE	FALSE	FALSE	ukb-b-13348	19	41301115	0.000175455	0.070000316	462933	Cancer code, self-reported: prostate cancer	TRUE	reported	textfile	19	40795210	0.0155659	5.91E-06	GCST90199642	Ribitol levels	8128	2	TRUE			0.002518498	8128	7.09E-06	462933	TRUE	2.14E-05	0.002420003	19.71264787	38.26134244	20.51698479
rs72722075	T	C	T	C	-0.141262	-0.00046118	0.123722	0.12412	FALSE	FALSE	FALSE	ukb-b-13348	15	45323474	0.00026273	0.079000529	462933	Cancer code, self-reported: prostate cancer	TRUE	reported	textfile	15	45031276	0.0235479	1.99E-09	GCST90199642	Ribitol levels	8128	2	TRUE			0.004409105	8128	6.66E-06	462933	TRUE	1.12E-08	0.004326827	35.31258817	38.26134244	35.98705733
rs77987208	C	T	C	T	-0.117677	1.61E-05	0.132946	0.132364	FALSE	FALSE	FALSE	ukb-b-13348	12	4867959	0.000256433	0.949999988	462933	Cancer code, self-reported: prostate cancer	TRUE	reported	textfile	12	4758793	0.0227397	2.28E-07	GCST90199642	Ribitol levels	8128	2	TRUE			0.003284793	8128	8.48E-09	462933	TRUE	3.08E-07	0.003192527	26.02556257	38.26134244	26.78019375
rs7903429	T	C	T	C	0.0970626	-0.000419978	0.170385	0.169453	FALSE	FALSE	FALSE	ukb-b-13348	10	69938352	0.000230972	0.069000144	462933	Cancer code, self-reported: prostate cancer	TRUE	reported	textfile	10	68178595	0.0205295	2.27E-06	GCST90199642	Ribitol levels	8128	2	TRUE			0.002743325	8128	7.14E-06	462933	TRUE	8.76E-06	0.002663433	21.70085607	38.26134244	22.35358051
rs13101279	A	G	A	G	0.0770005	0.000113462	0.608785	0.59261	FALSE	FALSE	FALSE	ukb-b-13348	4	43749318	0.00017635	0.519999589	462933	Cancer code, self-reported: prostate cancer	TRUE	reported	textfile	4	43747301	0.0172893	8.44E-06	GCST90199643	Glycodeoxycholate levels	6877	2	TRUE			0.002876792	6877	8.94E-07	462933	TRUE	1.42E-05	0.002824207	19.47141454	38.26134244	19.83500299
rs2155345	T	G	T	G	-0.0810837	-0.000308889	0.318609	0.312646	FALSE	FALSE	FALSE	ukb-b-13348	11	105927688	0.000192692	0.11000008	462933	Cancer code, self-reported: prostate cancer	TRUE	reported	textfile	11	106056961	0.0182146	8.52E-06	GCST90199643	Glycodeoxycholate levels	6877	2	TRUE			0.002874122	6877	5.55E-06	462933	TRUE	2.42E-05	0.002854641	19.68184353	38.26134244	19.81654051
rs2290258	C	A	C	A	0.124683	0.000542023	0.106372	0.108722	FALSE	FALSE	FALSE	ukb-b-13348	2	100017074	0.00028066	0.053000504	462933	Cancer code, self-reported: prostate cancer	TRUE	reported	textfile	2	99400611	0.0274227	5.45E-06	GCST90199643	Glycodeoxycholate levels	6877	2	TRUE			0.002997902	6877	8.06E-06	462933	TRUE	1.89E-05	0.002955484	20.37918109	38.26134244	20.6725505
rs55917677	T	C	T	C	0.0908851	-5.41E-05	0.234824	0.240957	FALSE	FALSE	FALSE	ukb-b-13348	4	154701051	0.00020288	0.789999834	462933	Cancer code, self-reported: prostate cancer	TRUE	reported	textfile	4	153779899	0.0199131	5.02E-06	GCST90199643	Glycodeoxycholate levels	6877	2	TRUE			0.003020793	6877	1.53E-07	462933	TRUE	6.93E-06	0.002968378	20.46835617	38.26134244	20.83088059
rs62448268	A	G	A	G	0.0953227	-0.000270577	0.206154	0.194241	FALSE	FALSE	FALSE	ukb-b-13348	7	22829464	0.000219456	0.220000162	462933	Cancer code, self-reported: prostate cancer	TRUE	reported	textfile	7	22789845	0.0205955	3.69E-06	GCST90199643	Glycodeoxycholate levels	6877	2	TRUE			0.003106163	6877	3.28E-06	462933	TRUE	8.89E-06	0.002974067	20.50769928	38.26134244	21.4214069
rs7403557	G	A	G	A	0.101229	-0.000135833	0.731422	0.738361	FALSE	FALSE	FALSE	ukb-b-13348	15	27302979	0.00019724	0.48999991	462933	Cancer code, self-reported: prostate cancer	TRUE	reported	textfile	15	27057832	0.019175	1.30E-07	GCST90199643	Glycodeoxycholate levels	6877	2	TRUE			0.004037471	6877	1.02E-06	462933	TRUE	2.56E-07	0.004026042	27.79092891	38.26134244	27.87013986
rs7687207	G	A	G	A	0.0783161	-3.77E-05	0.548944	0.552011	FALSE	FALSE	FALSE	ukb-b-13348	4	90049968	0.000174857	0.830000015	462933	Cancer code, self-reported: prostate cancer	TRUE	reported	textfile	4	89128817	0.0172861	5.88E-06	GCST90199643	Glycodeoxycholate levels	6877	2	TRUE			0.002976738	6877	1.00E-07	462933	TRUE	7.87E-06	0.00303732	20.94519501	38.26134244	20.52617666
rs76962381	T	C	T	C	-0.10889	5.17E-07	0.207403	0.21106	FALSE	FALSE	FALSE	ukb-b-13348	8	59176960	0.000212584	1	462933	Cancer code, self-reported: prostate cancer	TRUE	reported	textfile	8	58264401	0.0207547	1.55E-07	GCST90199643	Glycodeoxycholate levels	6877	2	TRUE			0.003987815	6877	1.28E-11	462933	TRUE	1.95E-07	0.003898284	26.90558651	38.26134244	27.52599807
rs80078071	A	G	A	G	0.0973519	0.000175532	0.191709	0.20172	FALSE	FALSE	FALSE	ukb-b-13348	4	181021252	0.000220594	0.429999549	462933	Cancer code, self-reported: prostate cancer	TRUE	reported	textfile	4	180100099	0.0216891	7.17E-06	GCST90199643	Glycodeoxycholate levels	6877	2	TRUE			0.002921879	6877	1.37E-06	462933	TRUE	1.32E-05	0.00293717	20.25252985	38.26134244	20.14678732
rs9514591	C	T	C	T	-0.0820086	-4.31E-05	0.299417	0.308276	FALSE	FALSE	FALSE	ukb-b-13348	13	107555235	0.000187745	0.82000009	462933	Cancer code, self-reported: prostate cancer	TRUE	reported	textfile	13	106902887	0.0184498	8.79E-06	GCST90199643	Glycodeoxycholate levels	6877	2	TRUE			0.002865606	6877	1.14E-07	462933	TRUE	1.18E-05	0.002821531	19.45291328	38.26134244	19.75765832
rs11653172	G	A	G	A	-0.0719812	-1.43E-06	0.507309	0.511996	FALSE	FALSE	FALSE	ukb-b-13348	17	12643276	0.000175436	0.98999999	462933	Cancer code, self-reported: prostate cancer	TRUE	reported	textfile	17	12739959	0.0161773	8.61E-06	GCST90199644	Theobromine levels	8137	2	TRUE			0.0024278	8137	1.43E-10	462933	TRUE	1.04E-05	0.002590093	21.12512252	38.26134244	19.79821729
rs12549440	T	C	T	C	0.0794261	-0.000298837	0.34769	0.360291	FALSE	FALSE	FALSE	ukb-b-13348	8	123588611	0.000180969	0.099001095	462933	Cancer code, self-reported: prostate cancer	TRUE	reported	textfile	8	122576372	0.0165038	1.49E-06	GCST90199644	Theobromine levels	8137	2	TRUE			0.002839006	8137	5.89E-06	462933	TRUE	5.33E-06	0.002861559	23.34558745	38.26134244	23.16106751
rs13065149	T	G	T	G	-0.0774221	-0.000309551	0.416893	0.426513	FALSE	FALSE	FALSE	ukb-b-13348	3	176589128	0.000175628	0.077999173	462933	Cancer code, self-reported: prostate cancer	TRUE	reported	textfile	3	176871340	0.0160933	1.50E-06	GCST90199644	Theobromine levels	8137	2	TRUE			0.002836928	8137	6.71E-06	462933	TRUE	5.76E-06	0.00291429	23.77704133	38.26134244	23.14406709
rs139776	T	C	T	C	-0.0834689	0.000143633	0.332129	0.333112	FALSE	FALSE	FALSE	ukb-b-13348	22	25313446	0.000186002	0.440000328	462933	Cancer code, self-reported: prostate cancer	TRUE	reported	textfile	22	24917479	0.0169698	8.71E-07	GCST90199644	Theobromine levels	8137	2	TRUE			0.002965164	8137	1.29E-06	462933	TRUE	1.83E-06	0.003090856	25.22207064	38.26134244	24.19334578
rs144661998	A	G	A	G	0.0958879	0.000236053	0.159529	0.166286	FALSE	FALSE	FALSE	ukb-b-13348	10	107415093	0.000233053	0.310000219	462933	Cancer code, self-reported: prostate cancer	TRUE	reported	textfile	10	105655335	0.0213092	6.80E-06	GCST90199644	Theobromine levels	8137	2	TRUE			0.002482882	8137	2.22E-06	462933	TRUE	1.52E-05	0.002465585	20.10711009	38.26134244	20.24852179
rs2628473	C	G	C	G	0.0753681	-0.000225488	0.306775	0.306384	FALSE	TRUE	FALSE	ukb-b-13348	2	89109772	0.000188029	0.230000087	462933	Cancer code, self-reported: prostate cancer	TRUE	reported	textfile	2	88810258	0.0169935	9.20E-06	GCST90199644	Theobromine levels	8137	2	TRUE			0.002412143	8137	3.11E-06	462933	TRUE	2.26E-05	0.002416013	19.70186772	38.26134244	19.6702311
rs35155698	C	T	C	T	0.0750576	-7.90E-05	0.300798	0.310915	FALSE	FALSE	FALSE	ukb-b-13348	3	936987	0.000188328	0.680000137	462933	Cancer code, self-reported: prostate cancer	TRUE	reported	textfile	3	895304	0.0169732	9.77E-06	GCST90199644	Theobromine levels	8137	2	TRUE			0.002398069	8137	3.80E-07	462933	TRUE	1.51E-05	0.00236972	19.32345961	38.26134244	19.55518324
rs56113850	C	T	C	T	-0.105914	-0.000260803	0.576193	0.577556	FALSE	FALSE	FALSE	ukb-b-13348	19	41353107	0.000175449	0.139999988	462933	Cancer code, self-reported: prostate cancer	TRUE	reported	textfile	19	40847202	0.0155754	1.05E-11	GCST90199644	Theobromine levels	8137	2	TRUE			0.005652091	8137	4.77E-06	462933	TRUE	6.19E-11	0.005478641	44.81426541	38.26134244	46.24111767
rs6497692	T	C	T	C	0.0748062	-1.78E-06	0.431385	0.423889	FALSE	FALSE	FALSE	ukb-b-13348	16	23879382	0.000175162	0.98999999	462933	Cancer code, self-reported: prostate cancer	TRUE	reported	textfile	16	23868061	0.0156289	1.70E-06	GCST90199644	Theobromine levels	8137	2	TRUE			0.002808274	8137	2.24E-10	462933	TRUE	2.13E-06	0.002745292	22.39442922	38.26134244	22.9096452
rs6669746	A	G	A	G	0.0701676	0.000299574	0.483722	0.483101	FALSE	FALSE	FALSE	ukb-b-13348	1	15353767	0.000173537	0.084000138	462933	Cancer code, self-reported: prostate cancer	TRUE	reported	textfile	1	15027271	0.0154489	5.57E-06	GCST90199644	Theobromine levels	8137	2	TRUE			0.002529418	8137	6.44E-06	462933	TRUE	1.92E-05	0.002459137	20.05439483	38.26134244	20.62899737
rs7485735	C	T	C	T	-0.0794824	0.000257565	0.686925	0.715365	FALSE	FALSE	FALSE	ukb-b-13348	12	71719517	0.000192311	0.180000205	462933	Cancer code, self-reported: prostate cancer	TRUE	reported	textfile	12	71325737	0.0175283	5.77E-06	GCST90199644	Theobromine levels	8137	2	TRUE			0.002521207	8137	3.87E-06	462933	TRUE	1.58E-05	0.00271725	22.16505954	38.26134244	20.5618577
rs5997787	C	T	C	T	0.0735554	0.000360272	0.55684	0.552779	FALSE	FALSE	FALSE	ukb-b-13348	22	31254954	0.000176614	0.040999636	462933	Cancer code, self-reported: prostate cancer	TRUE	reported	textfile	22	30858967	0.0159581	4.04E-06	GCST90199645	Quinate levels	8200	2	TRUE			0.002584847	8200	8.99E-06	462933	TRUE	1.73E-05	0.002670239	21.94922711	38.26134244	21.24549033
rs62027288	C	T	C	T	0.0759955	-0.000158081	0.460441	0.47587	FALSE	FALSE	FALSE	ukb-b-13348	15	75434747	0.000173726	0.359999585	462933	Cancer code, self-reported: prostate cancer	TRUE	reported	textfile	15	75142406	0.0156247	1.15E-06	GCST90199645	Quinate levels	8200	2	TRUE			0.002877352	8200	1.79E-06	462933	TRUE	2.62E-06	0.002869582	23.59253608	38.26134244	23.65660282
rs73202647	C	T	C	T	-0.109072	0.000712905	0.121515	0.118873	FALSE	FALSE	FALSE	ukb-b-13348	8	12604438	0.000268812	0.008	462933	Cancer code, self-reported: prostate cancer	TRUE	reported	textfile	8	12746929	0.0238233	4.69E-06	GCST90199645	Quinate levels	8200	2	TRUE			0.002550385	8200	1.52E-05	462933	TRUE	2.83E-05	0.002539924	20.87532199	38.26134244	20.9615172
rs10097464	C	T	C	T	-0.0715199	0.000102938	0.441401	0.444518	FALSE	FALSE	FALSE	ukb-b-13348	8	136785518	0.000175236	0.559999965	462933	Cancer code, self-reported: prostate cancer	TRUE	reported	textfile	8	135773275	0.015626	4.72E-06	GCST90199646	Gentisate levels	8013	2	TRUE			0.002608178	8013	7.45E-07	462933	TRUE	8.23E-06	0.002522419	20.25819969	38.26134244	20.94875208
rs10153505	G	T	G	T	-0.109387	-5.42E-05	0.854558	0.855244	FALSE	FALSE	FALSE	ukb-b-13348	19	652948	0.000252931	0.830000015	462933	Cancer code, self-reported: prostate cancer	TRUE	reported	textfile	19	652948	0.02296	1.90E-06	GCST90199646	Gentisate levels	8013	2	TRUE			0.002825349	8013	9.93E-08	462933	TRUE	2.69E-06	0.002974355	23.89864091	38.26134244	22.69800336
rs1041350	C	T	C	T	0.0994006	0.000207408	0.162725	0.162777	FALSE	FALSE	FALSE	ukb-b-13348	9	23613593	0.000234801	0.380000353	462933	Cancer code, self-reported: prostate cancer	TRUE	reported	textfile	9	23613595	0.0208627	1.89E-06	GCST90199646	Gentisate levels	8013	2	TRUE			0.002825669	8013	1.69E-06	462933	TRUE	4.10E-06	0.002692343	21.62658716	38.26134244	22.70058168
rs2833465	T	C	T	C	-0.110209	0.00042168	0.12614	0.131758	FALSE	FALSE	FALSE	ukb-b-13348	21	32964103	0.000256543	0.1	462933	Cancer code, self-reported: prostate cancer	TRUE	reported	textfile	21	31591790	0.023061	1.76E-06	GCST90199646	Gentisate levels	8013	2	TRUE			0.002842855	8013	5.84E-06	462933	TRUE	6.15E-06	0.002677681	21.50849386	38.26134244	22.83904036
rs367715	G	A	G	A	0.0721685	0.000282145	0.348675	0.348137	FALSE	FALSE	FALSE	ukb-b-13348	20	45116181	0.000181977	0.119999932	462933	Cancer code, self-reported: prostate cancer	TRUE	reported	textfile	20	46487542	0.0160673	7.07E-06	GCST90199646	Gentisate levels	8013	2	TRUE			0.002512063	8013	5.19E-06	462933	TRUE	2.15E-05	0.002365614	18.99587193	38.26134244	20.17481459
rs3861695	T	C	T	C	-0.0760413	-0.000200819	0.683305	0.694054	FALSE	FALSE	FALSE	ukb-b-13348	1	83972169	0.000188985	0.290000001	462933	Cancer code, self-reported: prostate cancer	TRUE	reported	textfile	1	83506486	0.0169127	6.92E-06	GCST90199646	Gentisate levels	8013	2	TRUE			0.00251705	8013	2.44E-06	462933	TRUE	1.58E-05	0.002502562	20.09832246	38.26134244	20.21497345
rs522708	G	A	G	A	-0.0822705	-0.000100752	0.283475	0.27523	FALSE	FALSE	FALSE	ukb-b-13348	1	96483045	0.000194552	0.599999654	462933	Cancer code, self-reported: prostate cancer	TRUE	reported	textfile	1	96017489	0.0169917	1.29E-06	GCST90199646	Gentisate levels	8013	2	TRUE			0.002917822	8013	5.79E-07	462933	TRUE	2.24E-06	0.002749567	22.08751611	38.26134244	23.44307679
rs75476920	C	T	C	T	-0.0942693	-8.55E-05	0.15625	0.150695	FALSE	FALSE	FALSE	ukb-b-13348	17	40216465	0.000242584	0.719999177	462933	Cancer code, self-reported: prostate cancer	TRUE	reported	textfile	17	42064447	0.0212045	8.76E-06	GCST90199646	Gentisate levels	8013	2	TRUE			0.002461091	8013	2.68E-07	462933	TRUE	1.30E-05	0.002343173	18.81524704	38.26134244	19.76443901
rs9572022	G	A	G	A	-0.0758655	7.32E-05	0.568464	0.564597	FALSE	FALSE	FALSE	ukb-b-13348	13	69386098	0.000175227	0.680000137	462933	Cancer code, self-reported: prostate cancer	TRUE	reported	textfile	13	68811966	0.0155994	1.15E-06	GCST90199646	Gentisate levels	8013	2	TRUE			0.002943783	8013	3.77E-07	462933	TRUE	1.89E-06	0.002823831	22.68576785	38.26134244	23.65227175
rs9959080	A	G	A	G	-0.0926697	-0.000148884	0.807333	0.804019	FALSE	FALSE	FALSE	ukb-b-13348	18	57100768	0.000218652	0.499999995	462933	Cancer code, self-reported: prostate cancer	TRUE	reported	textfile	18	59433536	0.0194371	1.86E-06	GCST90199646	Gentisate levels	8013	2	TRUE			0.002829406	8013	1.00E-06	462933	TRUE	3.56E-06	0.002671564	21.45922728	38.26134244	22.73068775
rs10902695	T	C	T	C	-0.0834655	-0.000544214	0.274212	0.277956	FALSE	FALSE	FALSE	ukb-b-13348	1	28645533	0.000194624	0.00519996	462933	Cancer code, self-reported: prostate cancer	TRUE	reported	textfile	1	28319022	0.018084	3.92E-06	GCST90199647	Theophylline levels	7822	2	TRUE			0.00271667	7822	1.69E-05	462933	TRUE	2.51E-05	0.002772938	21.74467554	38.26134244	21.30222669
rs2245730	C	A	C	A	-0.0787472	0.000224213	0.435058	0.435014	FALSE	FALSE	FALSE	ukb-b-13348	21	44125328	0.000175189	0.200000002	462933	Cancer code, self-reported: prostate cancer	TRUE	reported	textfile	21	42705218	0.0162537	1.27E-06	GCST90199647	Theophylline levels	7822	2	TRUE			0.00299266	7822	3.54E-06	462933	TRUE	3.54E-06	0.003048255	23.91023662	38.26134244	23.47284668
rs258831	G	C	G	C	-0.0982197	-0.000195139	0.172656	0.197179	FALSE	TRUE	FALSE	ukb-b-13348	5	11415197	0.000227734	0.390000353	462933	Cancer code, self-reported: prostate cancer	TRUE	reported	textfile	5	11415085	0.0220943	8.77E-06	GCST90199647	Theophylline levels	7822	2	TRUE			0.002520773	7822	1.59E-06	462933	TRUE	1.74E-05	0.0027561	21.61226897	38.26134244	19.76226476
rs4615950	T	C	T	C	-0.0738501	0.000169498	0.399028	0.398639	FALSE	FALSE	FALSE	ukb-b-13348	10	107770280	0.000178015	0.340000065	462933	Cancer code, self-reported: prostate cancer	TRUE	reported	textfile	10	106010522	0.0164924	7.54E-06	GCST90199647	Theophylline levels	7822	2	TRUE			0.0025575	7822	1.96E-06	462933	TRUE	1.59E-05	0.002615711	20.50850538	38.26134244	20.05092703
rs67360043	A	T	A	T	0.0886627	-0.000191601	0.210393	0.19283	FALSE	TRUE	FALSE	ukb-b-13348	4	38939834	0.000220504	0.380000353	462933	Cancer code, self-reported: prostate cancer	TRUE	reported	textfile	4	38938213	0.0196537	6.44E-06	GCST90199647	Theophylline levels	7822	2	TRUE			0.002595719	7822	1.63E-06	462933	TRUE	1.30E-05	0.002611886	20.47843393	38.26134244	20.35135172
rs7323950	G	A	G	A	-0.0792948	-0.000222795	0.669651	0.678522	FALSE	FALSE	FALSE	ukb-b-13348	13	22773777	0.000186281	0.230000087	462933	Cancer code, self-reported: prostate cancer	TRUE	reported	textfile	13	22199638	0.0174912	5.80E-06	GCST90199647	Theophylline levels	7822	2	TRUE			0.002621221	7822	3.09E-06	462933	TRUE	1.43E-05	0.002781896	21.81511611	38.26134244	20.55181608
rs10152997	C	T	C	T	-0.0762043	0.000127306	0.552011	0.557728	FALSE	FALSE	FALSE	ukb-b-13348	15	61197157	0.00017427	0.470000154	462933	Cancer code, self-reported: prostate cancer	TRUE	reported	textfile	15	60904958	0.0152829	6.16E-07	GCST90199648	1,5-anhydroglucitol (1,5-ag) levels	8139	2	TRUE			0.003046198	8139	1.15E-06	462933	TRUE	1.27E-06	0.00287213	23.43783513	38.26134244	24.86264983
rs11976181	C	T	C	T	-0.132448	0.000129713	0.817748	0.819079	FALSE	FALSE	FALSE	ukb-b-13348	7	141797564	0.000226289	0.570000189	462933	Cancer code, self-reported: prostate cancer	TRUE	reported	textfile	7	142097764	0.0208369	2.07E-10	GCST90199648	1,5-anhydroglucitol (1,5-ag) levels	8139	2	TRUE			0.004940935	8139	7.10E-07	462933	TRUE	4.96E-10	0.005228927	42.77142964	38.26134244	40.40402159
rs219151	C	G	C	G	-0.0930985	-0.000362306	0.803761	0.802744	FALSE	TRUE	FALSE	ukb-b-13348	2	33215687	0.00021928	0.098000886	462933	Cancer code, self-reported: prostate cancer	TRUE	reported	textfile	2	32990620	0.0192478	1.32E-06	GCST90199648	1,5-anhydroglucitol (1,5-ag) levels	8139	2	TRUE			0.002866896	8139	5.90E-06	462933	TRUE	4.76E-06	0.002734183	22.30904594	38.26134244	23.39500663
rs2638281	G	A	G	A	0.0758197	-1.44E-05	0.588573	0.602765	FALSE	FALSE	FALSE	ukb-b-13348	19	49210869	0.000177188	0.9400001	462933	Cancer code, self-reported: prostate cancer	TRUE	reported	textfile	19	48707612	0.015228	6.39E-07	GCST90199648	1,5-anhydroglucitol (1,5-ag) levels	8139	2	TRUE			0.003037337	8139	1.42E-08	462933	TRUE	8.55E-07	0.002784115	22.71759599	38.26134244	24.79010619
rs2800798	A	G	A	G	0.079919	0.000250607	0.245431	0.258213	FALSE	FALSE	FALSE	ukb-b-13348	1	164666253	0.00019884	0.209999857	462933	Cancer code, self-reported: prostate cancer	TRUE	reported	textfile	1	164697016	0.0176597	6.03E-06	GCST90199648	1,5-anhydroglucitol (1,5-ag) levels	8139	2	TRUE			0.002510599	8139	3.43E-06	462933	TRUE	1.57E-05	0.002365693	19.29529375	38.26134244	20.48016442
rs28429046	T	A	T	A	0.0877134	-1.47E-05	0.218221	0.236445	FALSE	TRUE	FALSE	ukb-b-13348	1	242167231	0.000209579	0.9400001	462933	Cancer code, self-reported: prostate cancer	TRUE	reported	textfile	1	242003929	0.0190478	4.13E-06	GCST90199648	1,5-anhydroglucitol (1,5-ag) levels	8139	2	TRUE			0.002599247	8139	1.07E-08	462933	TRUE	5.28E-06	0.002625079	21.41649033	38.26134244	21.20519384
rs34278530	C	T	C	T	0.0966945	9.43E-05	0.16675	0.1766	FALSE	FALSE	FALSE	ukb-b-13348	16	84689718	0.00022915	0.680000137	462933	Cancer code, self-reported: prostate cancer	TRUE	reported	textfile	16	84656112	0.020462	2.29E-06	GCST90199648	1,5-anhydroglucitol (1,5-ag) levels	8139	2	TRUE			0.002736862	8139	3.66E-07	462933	TRUE	3.69E-06	0.002598213	21.19673052	38.26134244	22.33095947
rs4988235	A	G	A	G	0.125118	0.000397483	0.646606	0.735872	FALSE	FALSE	FALSE	ukb-b-13348	2	136608646	0.000195437	0.042000069	462933	Cancer code, self-reported: prostate cancer	TRUE	reported	textfile	2	135851076	0.015516	7.40E-16	GCST90199648	1,5-anhydroglucitol (1,5-ag) levels	8139	2	TRUE			0.007927915	8139	8.94E-06	462933	TRUE	1.21E-14	0.007154322	58.63420636	38.26134244	65.02495276
rs6444144	T	C	T	C	0.0750138	-6.38E-05	0.601673	0.588683	FALSE	FALSE	FALSE	ukb-b-13348	3	164809016	0.000176401	0.719999177	462933	Cancer code, self-reported: prostate cancer	TRUE	reported	textfile	3	165091228	0.0155373	1.38E-06	GCST90199648	1,5-anhydroglucitol (1,5-ag) levels	8139	2	TRUE			0.002856437	8139	2.82E-07	462933	TRUE	2.18E-06	0.002697197	22.00644409	38.26134244	23.30940725
rs72670617	G	T	G	T	-0.109981	-0.00027582	0.120487	0.130347	FALSE	FALSE	FALSE	ukb-b-13348	13	114616103	0.000258409	0.290000001	462933	Cancer code, self-reported: prostate cancer	TRUE	reported	textfile	13	113913130	0.0239503	4.39E-06	GCST90199648	1,5-anhydroglucitol (1,5-ag) levels	8139	2	TRUE			0.002584789	8139	2.46E-06	462933	TRUE	1.04E-05	0.002563585	20.91350741	38.26134244	21.08693275
rs7536190	A	T	A	T	0.113912	5.72E-05	0.886879	0.884273	FALSE	TRUE	FALSE	ukb-b-13348	1	150399105	0.000271583	0.830000015	462933	Cancer code, self-reported: prostate cancer	TRUE	reported	textfile	1	150426629	0.0241326	2.36E-06	GCST90199648	1,5-anhydroglucitol (1,5-ag) levels	8139	2	TRUE			0.002730731	8139	9.60E-08	462933	TRUE	3.33E-06	0.002603614	21.24090823	38.26134244	22.28079717
rs868427	C	T	C	T	-0.103914	6.10E-05	0.130862	0.134702	FALSE	FALSE	FALSE	ukb-b-13348	8	52443945	0.000255034	0.809999965	462933	Cancer code, self-reported: prostate cancer	TRUE	reported	textfile	8	51531385	0.0229285	5.84E-06	GCST90199648	1,5-anhydroglucitol (1,5-ag) levels	8139	2	TRUE			0.002517895	8139	1.24E-07	462933	TRUE	8.23E-06	0.002456294	20.0360818	38.26134244	20.53982966
rs10188669	A	G	A	G	-0.0671657	3.31E-06	0.51141	0.508527	FALSE	FALSE	FALSE	ukb-b-13348	2	151753903	0.000173188	0.98000001	462933	Cancer code, self-reported: prostate cancer	TRUE	reported	textfile	2	150897389	0.0151226	8.94E-06	GCST90199649	1-stearoyl-2-arachidonoyl-GPI (18:0/20:4) levels	8134	2	TRUE			0.002419873	8134	7.88E-10	462933	TRUE	1.09E-05	0.002254441	18.37453861	38.26134244	19.72614225
rs1532085	G	A	G	A	-0.0917612	-0.000141477	0.623614	0.613543	FALSE	FALSE	FALSE	ukb-b-13348	15	58683366	0.000178088	0.429999549	462933	Cancer code, self-reported: prostate cancer	TRUE	reported	textfile	15	58391167	0.0157522	5.70E-09	GCST90199649	1-stearoyl-2-arachidonoyl-GPI (18:0/20:4) levels	8134	2	TRUE			0.004155563	8134	1.36E-06	462933	TRUE	1.46E-08	0.003952733	32.27118431	38.26134244	33.93405304
rs157595	G	A	G	A	0.0939248	0.000141557	0.599898	0.615968	FALSE	FALSE	FALSE	ukb-b-13348	19	45425460	0.000182571	0.440000328	462933	Cancer code, self-reported: prostate cancer	TRUE	reported	textfile	19	44922203	0.0158609	3.18E-09	GCST90199649	1-stearoyl-2-arachidonoyl-GPI (18:0/20:4) levels	8134	2	TRUE			0.00429377	8134	1.30E-06	462933	TRUE	8.21E-09	0.004234856	34.58431196	38.26134244	35.06750794
rs174560	C	T	C	T	-0.263536	-9.96E-05	0.306967	0.313136	FALSE	FALSE	FALSE	ukb-b-13348	11	61581764	0.000186861	0.589999984	462933	Cancer code, self-reported: prostate cancer	TRUE	reported	textfile	11	61814292	0.0162451	3.50E-59	GCST90199649	1-stearoyl-2-arachidonoyl-GPI (18:0/20:4) levels	8134	2	TRUE			0.031347699	8134	6.14E-07	462933	TRUE	4.23E-57	0.029549865	247.6165368	38.26134244	263.1692371
rs2269938	G	C	G	C	-0.104296	-0.000172572	0.166874	0.175753	FALSE	TRUE	FALSE	ukb-b-13348	12	120242014	0.000230085	0.450000504	462933	Cancer code, self-reported: prostate cancer	TRUE	reported	textfile	12	119804210	0.0203216	2.86E-07	GCST90199649	1-stearoyl-2-arachidonoyl-GPI (18:0/20:4) levels	8134	2	TRUE			0.003228626	8134	1.22E-06	462933	TRUE	6.16E-07	0.003024577	24.67047904	38.26134244	26.34022665
rs2712421	T	G	T	G	0.0732419	-0.00019826	0.655887	0.654602	FALSE	FALSE	FALSE	ukb-b-13348	3	128287743	0.000182284	0.27999998	462933	Cancer code, self-reported: prostate cancer	TRUE	reported	textfile	3	128568900	0.0160311	4.91E-06	GCST90199649	1-stearoyl-2-arachidonoyl-GPI (18:0/20:4) levels	8134	2	TRUE			0.002560247	8134	2.56E-06	462933	TRUE	1.17E-05	0.002421471	19.73920145	38.26134244	20.87336933
rs34542491	T	C	T	C	0.0896599	-0.00026153	0.175664	0.164284	FALSE	FALSE	FALSE	ukb-b-13348	5	168232811	0.000234228	0.259999792	462933	Cancer code, self-reported: prostate cancer	TRUE	reported	textfile	5	168805806	0.0199692	7.13E-06	GCST90199649	1-stearoyl-2-arachidonoyl-GPI (18:0/20:4) levels	8134	2	TRUE			0.002472877	8134	2.69E-06	462933	TRUE	1.69E-05	0.002328164	18.97680906	38.26134244	20.15928696
rs3812316	G	C	G	C	-0.136926	-0.000124625	0.121888	0.128029	FALSE	TRUE	FALSE	ukb-b-13348	7	73020337	0.000259155	0.630000654	462933	Cancer code, self-reported: prostate cancer	TRUE	reported	textfile	7	73606007	0.023095	3.05E-09	GCST90199649	1-stearoyl-2-arachidonoyl-GPI (18:0/20:4) levels	8134	2	TRUE			0.004303931	8134	5.00E-07	462933	TRUE	6.26E-09	0.004013402	32.76850115	38.26134244	35.15085633
rs7241918	T	G	T	G	0.132894	0.000194504	0.826708	0.824258	FALSE	FALSE	FALSE	ukb-b-13348	18	47160953	0.000228506	0.390000353	462933	Cancer code, self-reported: prostate cancer	TRUE	reported	textfile	18	49634583	0.0200029	3.06E-11	GCST90199649	1-stearoyl-2-arachidonoyl-GPI (18:0/20:4) levels	8134	2	TRUE			0.005398543	8134	1.57E-06	462933	TRUE	9.93E-11	0.005060243	41.35918592	38.26134244	44.13923678
rs964184	C	G	C	G	-0.194744	-4.74E-05	0.868833	0.866372	FALSE	TRUE	FALSE	ukb-b-13348	11	116648917	0.000254742	0.84999995	462933	Cancer code, self-reported: prostate cancer	TRUE	reported	textfile	11	116778201	0.0224871	4.71E-18	GCST90199649	1-stearoyl-2-arachidonoyl-GPI (18:0/20:4) levels	8134	2	TRUE			0.00913854	8134	7.47E-08	462933	TRUE	1.26E-17	0.008644086	70.90662746	38.26134244	75.0000011
rs11598287	A	G	A	G	0.0749453	1.38E-06	0.30454	0.313861	FALSE	FALSE	FALSE	ukb-b-13348	10	133914409	0.000192111	0.98999999	462933	Cancer code, self-reported: prostate cancer	TRUE	reported	textfile	10	132100905	0.0160157	2.88E-06	GCST90199650	Indolelactate levels	8233	2	TRUE			0.002653325	8233	1.12E-10	462933	TRUE	3.57E-06	0.002379224	19.63009569	38.26134244	21.89762199
rs11950935	C	T	C	T	-0.0798371	7.27E-05	0.194657	0.199413	FALSE	FALSE	FALSE	ukb-b-13348	5	27771543	0.000216952	0.740000478	462933	Cancer code, self-reported: prostate cancer	TRUE	reported	textfile	5	27771436	0.0178954	8.15E-06	GCST90199650	Indolelactate levels	8233	2	TRUE			0.002412266	8233	2.43E-07	462933	TRUE	1.21E-05	0.001998437	16.4820716	38.26134244	19.90337319
rs1255731	C	T	C	T	-0.0753124	0.000189768	0.236978	0.236955	FALSE	FALSE	FALSE	ukb-b-13348	14	64016311	0.000204519	0.349999964	462933	Cancer code, self-reported: prostate cancer	TRUE	reported	textfile	14	63549593	0.0168771	8.10E-06	GCST90199650	Indolelactate levels	8233	2	TRUE			0.002413433	8233	1.86E-06	462933	TRUE	1.72E-05	0.0020512	16.91813173	38.26134244	19.91302907
rs1354368	G	A	G	A	-0.072441	7.48E-06	0.64522	0.64982	FALSE	FALSE	FALSE	ukb-b-13348	4	100441886	0.00018163	0.969999923	462933	Cancer code, self-reported: prostate cancer	TRUE	reported	textfile	4	99520729	0.0148179	1.01E-06	GCST90199650	Indolelactate levels	8233	2	TRUE			0.002895234	8233	3.66E-09	462933	TRUE	1.31E-06	0.002402513	19.82271217	38.26134244	23.89987087
rs1867457	C	T	C	T	-0.102015	-8.52E-05	0.111679	0.109668	FALSE	FALSE	FALSE	ukb-b-13348	5	179604217	0.000278969	0.760000713	462933	Cancer code, self-reported: prostate cancer	TRUE	reported	textfile	5	180177217	0.0229082	8.46E-06	GCST90199650	Indolelactate levels	8233	2	TRUE			0.002403524	8233	2.01E-07	462933	TRUE	1.23E-05	0.002064902	17.031379	38.26134244	19.83106946
rs19009	C	T	C	T	-0.0637423	-2.53E-05	0.428307	0.443584	FALSE	FALSE	FALSE	ukb-b-13348	20	6736598	0.000174764	0.880000056	462933	Cancer code, self-reported: prostate cancer	TRUE	reported	textfile	20	6755951	0.0143515	8.93E-06	GCST90199650	Indolelactate levels	8233	2	TRUE			0.00239094	8233	4.53E-08	462933	TRUE	1.18E-05	0.001989773	16.41047351	38.26134244	19.72699204
rs2472509	G	T	G	T	0.07003	0.000222927	0.326865	0.326657	FALSE	FALSE	FALSE	ukb-b-13348	9	107684230	0.0001864	0.230000087	462933	Cancer code, self-reported: prostate cancer	TRUE	reported	textfile	9	104921949	0.0152695	4.51E-06	GCST90199650	Indolelactate levels	8233	2	TRUE			0.002548928	8233	3.09E-06	462933	TRUE	1.16E-05	0.002158086	17.80162713	38.26134244	21.03384262
rs2794660	T	C	T	C	0.0949183	0.00017334	0.140026	0.160224	FALSE	FALSE	FALSE	ukb-b-13348	13	47323155	0.000238517	0.470000154	462933	Cancer code, self-reported: prostate cancer	TRUE	reported	textfile	13	46749020	0.0213333	8.61E-06	GCST90199650	Indolelactate levels	8233	2	TRUE			0.002399319	8233	1.14E-06	462933	TRUE	1.62E-05	0.002169821	17.89863325	38.26134244	19.79629064
rs2997922	T	C	T	C	0.185074	0.00029085	0.709362	0.709861	FALSE	FALSE	FALSE	ukb-b-13348	9	131580744	0.000191345	0.129999895	462933	Cancer code, self-reported: prostate cancer	TRUE	reported	textfile	9	128818465	0.0156931	4.22E-32	GCST90199650	Indolelactate levels	8233	2	TRUE			0.016616654	8233	4.99E-06	462933	TRUE	2.20E-30	0.014123461	117.9155836	38.26134244	139.0827722
rs34380016	G	A	G	A	-0.0666468	0.000287618	0.437266	0.447831	FALSE	FALSE	FALSE	ukb-b-13348	1	29558230	0.000174742	0.1	462933	Cancer code, self-reported: prostate cancer	TRUE	reported	textfile	1	29231718	0.0146285	5.21E-06	GCST90199650	Indolelactate levels	8233	2	TRUE			0.002515432	8233	5.85E-06	462933	TRUE	1.74E-05	0.002185936	18.03185663	38.26134244	20.75673361
rs35021400	A	C	A	C	-0.0820587	3.73E-05	0.214409	0.217676	FALSE	FALSE	FALSE	ukb-b-13348	16	87046632	0.000211459	0.860000097	462933	Cancer code, self-reported: prostate cancer	TRUE	reported	textfile	16	87013026	0.0174559	2.59E-06	GCST90199650	Indolelactate levels	8233	2	TRUE			0.002677613	8233	6.73E-08	462933	TRUE	3.59E-06	0.002268395	18.71361298	38.26134244	22.09860068
rs61674325	T	C	T	C	-0.0679091	-0.000196496	0.329491	0.329684	FALSE	FALSE	FALSE	ukb-b-13348	14	44056743	0.000185037	0.290000001	462933	Cancer code, self-reported: prostate cancer	TRUE	reported	textfile	14	43587540	0.0151389	7.27E-06	GCST90199650	Indolelactate levels	8233	2	TRUE			0.002438677	8233	2.44E-06	462933	TRUE	1.68E-05	0.002037671	16.80631763	38.26134244	20.12182229
rs7617388	G	A	G	A	-0.0945532	-0.000160801	0.857589	0.849092	FALSE	FALSE	FALSE	ukb-b-13348	3	18887390	0.000244815	0.509999793	462933	Cancer code, self-reported: prostate cancer	TRUE	reported	textfile	3	18845898	0.0213736	9.70E-06	GCST90199650	Indolelactate levels	8233	2	TRUE			0.002371992	8233	9.32E-07	462933	TRUE	1.74E-05	0.002183761	18.01387856	38.26134244	19.57028309
rs1018091	C	T	C	T	0.0675472	5.01E-05	0.457063	0.461115	FALSE	FALSE	FALSE	ukb-b-13348	4	144539774	0.000174115	0.770000487	462933	Cancer code, self-reported: prostate cancer	TRUE	reported	textfile	4	143618621	0.0146699	4.14E-06	GCST90199651	Docosahexaenoate DHA; 22:6n3 levels	8279	2	TRUE			0.002554915	8279	1.79E-07	462933	TRUE	6.08E-06	0.002264489	18.78571495	38.26134244	21.20119768
rs11715464	G	A	G	A	-0.068416	6.91E-05	0.380725	0.382797	FALSE	FALSE	FALSE	ukb-b-13348	3	42909687	0.000178913	0.699999936	462933	Cancer code, self-reported: prostate cancer	TRUE	reported	textfile	3	42868195	0.0152901	7.66E-06	GCST90199651	Docosahexaenoate DHA; 22:6n3 levels	8279	2	TRUE			0.002413084	8279	3.22E-07	462933	TRUE	1.18E-05	0.002207193	18.30934819	38.26134244	20.02141219
rs12129379	T	G	T	G	0.0929219	-0.000197488	0.17895	0.200088	FALSE	FALSE	FALSE	ukb-b-13348	1	159965261	0.00021936	0.370000235	462933	Cancer code, self-reported: prostate cancer	TRUE	reported	textfile	1	159995471	0.0196733	2.32E-06	GCST90199651	Docosahexaenoate DHA; 22:6n3 levels	8279	2	TRUE			0.002688065	8279	1.75E-06	462933	TRUE	5.12E-06	0.002537275	21.05444251	38.26134244	22.30908373
rs13268878	G	A	G	A	-0.0830568	-0.000171668	0.207876	0.227442	FALSE	FALSE	FALSE	ukb-b-13348	8	75368316	0.000211228	0.419999719	462933	Cancer code, self-reported: prostate cancer	TRUE	reported	textfile	8	74456081	0.0187327	9.26E-06	GCST90199651	Docosahexaenoate DHA; 22:6n3 levels	8279	2	TRUE			0.002369444	8279	1.43E-06	462933	TRUE	1.83E-05	0.002271841	18.84684392	38.26134244	19.65846634
rs174603	A	G	A	G	-0.0936123	1.92E-05	0.318542	0.318273	FALSE	FALSE	FALSE	ukb-b-13348	11	61626206	0.000187312	0.919999942	462933	Cancer code, self-reported: prostate cancer	TRUE	reported	textfile	11	61858734	0.015879	3.74E-09	GCST90199651	Docosahexaenoate DHA; 22:6n3 levels	8279	2	TRUE			0.004181449	8279	2.28E-08	462933	TRUE	5.70E-09	0.003804535	31.610402	38.26134244	34.75517936
rs1934826	A	G	A	G	-0.065497	0.000252862	0.454628	0.447465	FALSE	FALSE	FALSE	ukb-b-13348	13	76524545	0.000174441	0.149999911	462933	Cancer code, self-reported: prostate cancer	TRUE	reported	textfile	13	75950409	0.0148097	9.75E-06	GCST90199651	Docosahexaenoate DHA; 22:6n3 levels	8279	2	TRUE			0.002357503	8279	4.54E-06	462933	TRUE	2.80E-05	0.002127266	17.64491734	38.26134244	19.55916427
rs34736275	A	G	A	G	0.0734802	9.31E-05	0.327588	0.334654	FALSE	FALSE	FALSE	ukb-b-13348	7	80200343	0.000185447	0.620000443	462933	Cancer code, self-reported: prostate cancer	TRUE	reported	textfile	7	80571027	0.0160133	4.46E-06	GCST90199651	Docosahexaenoate DHA; 22:6n3 levels	8279	2	TRUE			0.00253748	8279	5.45E-07	462933	TRUE	7.48E-06	0.002378669	19.73519054	38.26134244	21.05615066
rs6564915	G	T	G	T	0.101809	6.59E-05	0.856833	0.855479	FALSE	FALSE	FALSE	ukb-b-13348	16	81808233	0.000256276	0.800000024	462933	Cancer code, self-reported: prostate cancer	TRUE	reported	textfile	16	81774628	0.0218657	3.22E-06	GCST90199651	Docosahexaenoate DHA; 22:6n3 levels	8279	2	TRUE			0.002612381	8279	1.43E-07	462933	TRUE	4.68E-06	0.002542971	21.1018343	38.26134244	21.67931586
rs8523	A	G	A	G	-0.0784228	-8.41E-05	0.429891	0.431644	FALSE	FALSE	FALSE	ukb-b-13348	6	10981053	0.00017551	0.630000654	462933	Cancer code, self-reported: prostate cancer	TRUE	reported	textfile	6	10980820	0.0147676	1.09E-07	GCST90199651	Docosahexaenoate DHA; 22:6n3 levels	8279	2	TRUE			0.003395586	8279	4.96E-07	462933	TRUE	2.03E-07	0.003014609	25.02736311	38.26134244	28.20102202
rs13234046	A	G	A	G	-0.0842069	0.000356875	0.223223	0.222254	FALSE	FALSE	FALSE	ukb-b-13348	7	11011612	0.000210344	0.08999948	462933	Cancer code, self-reported: prostate cancer	TRUE	reported	textfile	7	10971985	0.0189265	8.62E-06	GCST90199652	1-stearoyl-2-oleoyl-GPS (18:0/18:1) levels	8055	2	TRUE			0.002452058	8055	6.22E-06	462933	TRUE	2.83E-05	0.002459012	19.85123829	38.26134244	19.79496512
rs1354034	C	T	C	T	0.138779	-1.05E-05	0.609726	0.59912	FALSE	FALSE	FALSE	ukb-b-13348	3	56849749	0.000176689	0.949999988	462933	Cancer code, self-reported: prostate cancer	TRUE	reported	textfile	3	56815721	0.0159732	3.68E-18	GCST90199652	1-stearoyl-2-oleoyl-GPS (18:0/18:1) levels	8055	2	TRUE			0.009286542	8055	7.57E-09	462933	TRUE	8.55E-18	0.009166042	74.49697772	38.26134244	75.48551955
rs17831607	G	A	G	A	-0.106904	1.11E-05	0.139338	0.140976	FALSE	FALSE	FALSE	ukb-b-13348	6	134684539	0.000249504	0.959999927	462933	Cancer code, self-reported: prostate cancer	TRUE	reported	textfile	6	134363401	0.0224635	1.95E-06	GCST90199652	1-stearoyl-2-oleoyl-GPS (18:0/18:1) levels	8055	2	TRUE			0.002804501	8055	4.29E-09	462933	TRUE	2.48E-06	0.00274107	22.13450797	38.26134244	22.64816722
rs55823223	A	G	A	G	-0.10594	0.000358051	0.150056	0.144967	FALSE	FALSE	FALSE	ukb-b-13348	17	73890363	0.000245492	0.139999988	462933	Cancer code, self-reported: prostate cancer	TRUE	reported	textfile	17	75894282	0.0217392	1.10E-06	GCST90199652	1-stearoyl-2-oleoyl-GPS (18:0/18:1) levels	8055	2	TRUE			0.002940331	8055	4.60E-06	462933	TRUE	3.52E-06	0.002862817	23.12045617	38.26134244	23.74831611
rs6871550	C	T	C	T	0.0882151	2.35E-05	0.205068	0.207047	FALSE	FALSE	FALSE	ukb-b-13348	5	399211	0.000216534	0.910000016	462933	Cancer code, self-reported: prostate cancer	TRUE	reported	textfile	5	399096	0.0195516	6.42E-06	GCST90199652	1-stearoyl-2-oleoyl-GPS (18:0/18:1) levels	8055	2	TRUE			0.002521547	8055	2.55E-08	462933	TRUE	8.32E-06	0.002537136	20.483525	38.26134244	20.35735051
rs9277341	C	T	C	T	-0.0774887	-0.000144897	0.310012	0.304439	FALSE	FALSE	FALSE	ukb-b-13348	6	33039625	0.000188085	0.440000328	462933	Cancer code, self-reported: prostate cancer	TRUE	reported	textfile	6	33071848	0.0166568	3.29E-06	GCST90199652	1-stearoyl-2-oleoyl-GPS (18:0/18:1) levels	8055	2	TRUE			0.002680219	8055	1.28E-06	462933	TRUE	6.51E-06	0.002568779	20.73965508	38.26134244	21.64181138
rs10868484	C	T	C	T	0.0967565	0.000118784	0.160135	0.168011	FALSE	FALSE	FALSE	ukb-b-13348	9	89391655	0.00023377	0.610000232	462933	Cancer code, self-reported: prostate cancer	TRUE	reported	textfile	9	86776740	0.0211482	4.76E-06	GCST90199653	1-myristoyl-2-palmitoyl-gpc (14:0/16:0) levels	8271	2	TRUE			0.002525007	8271	5.58E-07	462933	TRUE	7.99E-06	0.002518176	20.87536339	38.26134244	20.93213285
rs12331085	A	G	A	G	-0.0932487	-8.38E-05	0.264501	0.265747	FALSE	FALSE	FALSE	ukb-b-13348	4	172802850	0.000197291	0.670000304	462933	Cancer code, self-reported: prostate cancer	TRUE	reported	textfile	4	171881699	0.0176113	1.19E-07	GCST90199653	1-myristoyl-2-palmitoyl-gpc (14:0/16:0) levels	8271	2	TRUE			0.003378935	8271	3.89E-07	462933	TRUE	2.12E-07	0.003383179	28.07047433	38.26134244	28.0351408
rs4485089	G	A	G	A	-0.080974	-9.65E-05	0.243905	0.252578	FALSE	FALSE	FALSE	ukb-b-13348	11	12431361	0.000200731	0.630000654	462933	Cancer code, self-reported: prostate cancer	TRUE	reported	textfile	11	12409814	0.0179663	6.58E-06	GCST90199653	1-myristoyl-2-palmitoyl-gpc (14:0/16:0) levels	8271	2	TRUE			0.002450504	8271	4.99E-07	462933	TRUE	1.08E-05	0.002418345	20.04577215	38.26134244	20.31299175
rs4698782	C	T	C	T	-0.0728829	-7.67E-05	0.439682	0.435655	FALSE	FALSE	FALSE	ukb-b-13348	4	110655281	0.000175849	0.660000098	462933	Cancer code, self-reported: prostate cancer	TRUE	reported	textfile	4	109734125	0.0154847	2.52E-06	GCST90199653	1-myristoyl-2-palmitoyl-gpc (14:0/16:0) levels	8271	2	TRUE			0.002671965	8271	4.11E-07	462933	TRUE	4.12E-06	0.002617306	21.69929928	38.26134244	22.15367081
rs4975528	A	G	A	G	0.0782659	7.21E-05	0.27399	0.273722	FALSE	FALSE	FALSE	ukb-b-13348	5	1017915	0.000197113	0.70999943	462933	Cancer code, self-reported: prostate cancer	TRUE	reported	textfile	5	1017800	0.0173632	6.56E-06	GCST90199653	1-myristoyl-2-palmitoyl-gpc (14:0/16:0) levels	8271	2	TRUE			0.002451133	8271	2.89E-07	462933	TRUE	9.99E-06	0.002436983	20.20064004	38.26134244	20.31821876
rs9349828	C	T	C	T	0.073257	0.000236152	0.312933	0.306997	FALSE	FALSE	FALSE	ukb-b-13348	6	56424232	0.000188328	0.209999857	462933	Cancer code, self-reported: prostate cancer	TRUE	reported	textfile	6	56559434	0.0164631	8.60E-06	GCST90199653	1-myristoyl-2-palmitoyl-gpc (14:0/16:0) levels	8271	2	TRUE			0.00238882	8271	3.40E-06	462933	TRUE	2.21E-05	0.002307697	19.12648121	38.26134244	19.80044847
rs10194878	C	T	C	T	0.0812524	0.000217427	0.283725	0.272042	FALSE	FALSE	FALSE	ukb-b-13348	2	139397458	0.000195322	0.270000147	462933	Cancer code, self-reported: prostate cancer	TRUE	reported	textfile	2	138639888	0.0177378	4.63E-06	GCST90199654	Paraxanthine levels in elite athletes	7840	2	TRUE			0.002669971	7840	2.68E-06	462933	TRUE	1.10E-05	0.002683365	21.08880571	38.26134244	20.98325644
rs10459799	G	C	G	C	-0.103929	0.000281586	0.147324	0.142956	FALSE	TRUE	FALSE	ukb-b-13348	16	59997062	0.000247519	0.259999792	462933	Cancer code, self-reported: prostate cancer	TRUE	reported	textfile	16	59963158	0.0224526	3.68E-06	GCST90199654	Paraxanthine levels in elite athletes	7840	2	TRUE			0.002726148	7840	2.80E-06	462933	TRUE	8.96E-06	0.002713695	21.32781857	38.26134244	21.42595648
rs10509810	G	A	G	A	-0.0767333	0.000235067	0.408098	0.406151	FALSE	FALSE	FALSE	ukb-b-13348	10	107765356	0.000177054	0.180000205	462933	Cancer code, self-reported: prostate cancer	TRUE	reported	textfile	10	106005598	0.0163837	2.82E-06	GCST90199654	Paraxanthine levels in elite athletes	7840	2	TRUE			0.002790775	7840	3.81E-06	462933	TRUE	7.80E-06	0.00284454	22.35910466	38.26134244	21.93531006
rs13243315	C	T	C	T	-0.0931508	-0.000209277	0.205073	0.206724	FALSE	FALSE	FALSE	ukb-b-13348	7	25514053	0.000215422	0.330000046	462933	Cancer code, self-reported: prostate cancer	TRUE	reported	textfile	7	25474434	0.020119	3.66E-06	GCST90199654	Paraxanthine levels in elite athletes	7840	2	TRUE			0.002727526	7840	2.04E-06	462933	TRUE	8.06E-06	0.002829039	22.23691536	38.26134244	21.43682176
rs1503609	A	G	A	G	0.073513	-0.000324968	0.352215	0.349772	FALSE	FALSE	FALSE	ukb-b-13348	4	127768849	0.000181803	0.073999707	462933	Cancer code, self-reported: prostate cancer	TRUE	reported	textfile	4	126847694	0.0166079	9.58E-06	GCST90199654	Paraxanthine levels in elite athletes	7840	2	TRUE			0.0024935	7840	6.90E-06	462933	TRUE	3.23E-05	0.002466022	19.37646664	38.26134244	19.59290579
rs17653722	T	G	T	G	-0.0950999	9.63E-05	0.170187	0.166509	FALSE	FALSE	FALSE	ukb-b-13348	12	52587518	0.000232889	0.680000137	462933	Cancer code, self-reported: prostate cancer	TRUE	reported	textfile	12	52193734	0.0212194	7.40E-06	GCST90199654	Paraxanthine levels in elite athletes	7840	2	TRUE			0.002556096	7840	3.69E-07	462933	TRUE	1.14E-05	0.002554446	20.07302352	38.26134244	20.08602141
rs2245730	C	A	C	A	-0.0769941	0.000224213	0.434712	0.435014	FALSE	FALSE	FALSE	ukb-b-13348	21	44125328	0.000175189	0.200000002	462933	Cancer code, self-reported: prostate cancer	TRUE	reported	textfile	21	42705218	0.0162704	2.22E-06	GCST90199654	Paraxanthine levels in elite athletes	7840	2	TRUE			0.00284888	7840	3.54E-06	462933	TRUE	6.04E-06	0.002913508	22.90280688	38.26134244	22.39331729
rs28491088	C	A	C	A	0.0994323	7.95E-05	0.15482	0.160599	FALSE	FALSE	FALSE	ukb-b-13348	15	25156314	0.000236506	0.740000478	462933	Cancer code, self-reported: prostate cancer	TRUE	reported	textfile	15	24911167	0.0223294	8.47E-06	GCST90199654	Paraxanthine levels in elite athletes	7840	2	TRUE			0.002523471	7840	2.44E-07	462933	TRUE	1.24E-05	0.002587386	20.3325404	38.26134244	19.82900232
rs56113850	C	T	C	T	-0.111197	-0.000260803	0.573947	0.577556	FALSE	FALSE	FALSE	ukb-b-13348	19	41353107	0.000175449	0.139999988	462933	Cancer code, self-reported: prostate cancer	TRUE	reported	textfile	19	40847202	0.0159364	3.00E-12	GCST90199654	Paraxanthine levels in elite athletes	7840	2	TRUE			0.006173211	7840	4.77E-06	462933	TRUE	1.82E-11	0.006047161	47.68601547	38.26134244	48.68617964
rs62017761	G	T	G	T	-0.0738812	0.00013144	0.4716	0.471785	FALSE	FALSE	FALSE	ukb-b-13348	16	6552504	0.000173928	0.450000504	462933	Cancer code, self-reported: prostate cancer	TRUE	reported	textfile	16	6502503	0.0158913	3.33E-06	GCST90199654	Paraxanthine levels in elite athletes	7840	2	TRUE			0.002750095	7840	1.23E-06	462933	TRUE	6.47E-06	0.002720411	21.38074387	38.26134244	21.61469087
rs7326993	G	A	G	A	-0.0721645	5.37E-05	0.532382	0.534113	FALSE	FALSE	FALSE	ukb-b-13348	13	92849448	0.000175077	0.760000713	462933	Cancer code, self-reported: prostate cancer	TRUE	reported	textfile	13	92197195	0.0163342	9.96E-06	GCST90199654	Paraxanthine levels in elite athletes	7840	2	TRUE			0.002484083	7840	2.03E-07	462933	TRUE	1.43E-05	0.002592936	20.37626651	38.26134244	19.51872638
rs9370260	C	T	C	T	0.0811845	0.000134459	0.682724	0.688893	FALSE	FALSE	FALSE	ukb-b-13348	6	53921674	0.000187259	0.470000154	462933	Cancer code, self-reported: prostate cancer	TRUE	reported	textfile	6	54056876	0.01711	2.09E-06	GCST90199654	Paraxanthine levels in elite athletes	7840	2	TRUE			0.002864147	7840	1.11E-06	462933	TRUE	4.03E-06	0.002855345	22.44428224	38.26134244	22.51366614
rs12894999	A	G	A	G	-0.0850341	-5.99E-05	0.813639	0.821852	FALSE	FALSE	FALSE	ukb-b-13348	14	102537609	0.000227938	0.789999834	462933	Cancer code, self-reported: prostate cancer	TRUE	reported	textfile	14	102071272	0.019043	7.99E-06	GCST90199655	4-methyl-2-oxopentanoate levels	8255	2	TRUE			0.002410214	8255	1.49E-07	462933	TRUE	1.14E-05	0.00219282	18.13711659	38.26134244	19.93955695
rs2291115	T	C	T	C	-0.0877537	-0.000115347	0.188329	0.190607	FALSE	FALSE	FALSE	ukb-b-13348	1	84021429	0.000223842	0.610000232	462933	Cancer code, self-reported: prostate cancer	TRUE	reported	textfile	1	83555746	0.0192477	5.14E-06	GCST90199655	4-methyl-2-oxopentanoate levels	8255	2	TRUE			0.002512285	8255	5.74E-07	462933	TRUE	8.64E-06	0.00235428	19.47572352	38.26134244	20.78610859
rs58729469	T	C	T	C	0.0976357	-0.000481431	0.159237	0.147598	FALSE	FALSE	FALSE	ukb-b-13348	11	36071833	0.000244442	0.049000442	462933	Cancer code, self-reported: prostate cancer	TRUE	reported	textfile	11	36050283	0.0200177	1.07E-06	GCST90199655	4-methyl-2-oxopentanoate levels	8255	2	TRUE			0.002874266	8255	8.38E-06	462933	TRUE	4.85E-06	0.002552495	21.1196472	38.26134244	23.78969839
rs6754181	C	T	C	T	0.0935486	2.85E-05	0.840504	0.839505	FALSE	FALSE	FALSE	ukb-b-13348	2	29966380	0.000237285	0.89999998	462933	Cancer code, self-reported: prostate cancer	TRUE	reported	textfile	2	29743514	0.0202835	3.99E-06	GCST90199655	4-methyl-2-oxopentanoate levels	8255	2	TRUE			0.002570745	8255	3.13E-08	462933	TRUE	5.28E-06	0.002346357	19.41003031	38.26134244	21.27104332
rs7012455	T	C	T	C	0.0767546	0.00016046	0.72081	0.723478	FALSE	FALSE	FALSE	ukb-b-13348	8	52688351	0.000193892	0.410000135	462933	Cancer code, self-reported: prostate cancer	TRUE	reported	textfile	8	51775791	0.0165318	3.44E-06	GCST90199655	4-methyl-2-oxopentanoate levels	8255	2	TRUE			0.002605097	8255	1.48E-06	462933	TRUE	7.12E-06	0.002371152	19.61563308	38.26134244	21.55601814
rs893971	G	A	G	A	0.0924746	0.000155915	0.399187	0.399077	FALSE	FALSE	FALSE	ukb-b-13348	4	89203670	0.000176835	0.380000353	462933	Cancer code, self-reported: prostate cancer	TRUE	reported	textfile	4	88282518	0.0150638	8.31E-10	GCST90199655	4-methyl-2-oxopentanoate levels	8255	2	TRUE			0.004545539	8255	1.68E-06	462933	TRUE	2.47E-09	0.004101953	33.99285121	38.26134244	37.6856353
rs1971157	C	G	C	G	0.0712004	0.000281829	0.381295	0.385164	FALSE	TRUE	FALSE	ukb-b-13348	17	27925343	0.000181655	0.119999932	462933	Cancer code, self-reported: prostate cancer	TRUE	reported	textfile	17	29598325	0.0160318	8.95E-06	GCST90199656	3-indoxyl sulfate levels	8242	2	TRUE			0.002388002	8242	5.20E-06	462933	TRUE	2.73E-05	0.002391881	19.75635564	38.26134244	19.72424073
rs198542	A	G	A	G	0.0702721	0.000287181	0.454857	0.461151	FALSE	FALSE	FALSE	ukb-b-13348	17	48644537	0.000175501	0.1	462933	Cancer code, self-reported: prostate cancer	TRUE	reported	textfile	17	50567176	0.0153512	4.70E-06	GCST90199656	3-indoxyl sulfate levels	8242	2	TRUE			0.002536594	8242	5.78E-06	462933	TRUE	1.57E-05	0.002448957	20.22894656	38.26134244	20.95468827
rs2016346	C	T	C	T	-0.0742048	3.60E-05	0.307059	0.306508	FALSE	FALSE	FALSE	ukb-b-13348	8	136437975	0.000189316	0.84999995	462933	Cancer code, self-reported: prostate cancer	TRUE	reported	textfile	8	135425732	0.01661	7.91E-06	GCST90199656	3-indoxyl sulfate levels	8242	2	TRUE			0.002416278	8242	7.79E-08	462933	TRUE	1.08E-05	0.002343215	19.35343839	38.26134244	19.95835453
rs4649261	G	A	G	A	0.0737226	-0.000169803	0.388522	0.382585	FALSE	FALSE	FALSE	ukb-b-13348	1	233944248	0.000178723	0.340000065	462933	Cancer code, self-reported: prostate cancer	TRUE	reported	textfile	1	233808502	0.0158935	3.51E-06	GCST90199656	3-indoxyl sulfate levels	8242	2	TRUE			0.002604369	8242	1.95E-06	462933	TRUE	7.83E-06	0.002582425	21.334277	38.26134244	21.51603262
rs4692540	T	G	T	G	-0.0952962	-0.000149864	0.837001	0.829231	FALSE	FALSE	FALSE	ukb-b-13348	4	26530798	0.000230172	0.509999793	462933	Cancer code, self-reported: prostate cancer	TRUE	reported	textfile	4	26529176	0.0204074	3.02E-06	GCST90199656	3-indoxyl sulfate levels	8242	2	TRUE			0.002639373	8242	9.16E-07	462933	TRUE	5.62E-06	0.002477947	20.4690075	38.26134244	21.80599019
rs492467	G	A	G	A	-0.0701385	0.000209042	0.400124	0.408454	FALSE	FALSE	FALSE	ukb-b-13348	1	165881479	0.000176742	0.239999866	462933	Cancer code, self-reported: prostate cancer	TRUE	reported	textfile	1	165912242	0.0156135	7.05E-06	GCST90199656	3-indoxyl sulfate levels	8242	2	TRUE			0.002442997	8242	3.02E-06	462933	TRUE	1.75E-05	0.00236156	19.50531952	38.26134244	20.17959344
rs55839541	A	G	A	G	0.101358	0.000181032	0.139213	0.133703	FALSE	FALSE	FALSE	ukb-b-13348	1	214043710	0.00025456	0.479999738	462933	Cancer code, self-reported: prostate cancer	TRUE	reported	textfile	1	213870367	0.0221088	4.55E-06	GCST90199656	3-indoxyl sulfate levels	8242	2	TRUE			0.002544205	8242	1.09E-06	462933	TRUE	8.67E-06	0.00246219	20.33852241	38.26134244	21.01772585
rs56113850	C	T	C	T	-0.076687	-0.000260803	0.576131	0.577556	FALSE	FALSE	FALSE	ukb-b-13348	19	41353107	0.000175449	0.139999988	462933	Cancer code, self-reported: prostate cancer	TRUE	reported	textfile	19	40847202	0.0152603	5.03E-07	GCST90199656	3-indoxyl sulfate levels	8242	2	TRUE			0.003055352	8242	4.77E-06	462933	TRUE	1.74E-06	0.002872277	23.735742	38.26134244	25.25325442
rs651578	C	T	C	T	0.0800674	-0.000439539	0.240034	0.245692	FALSE	FALSE	FALSE	ukb-b-13348	6	25873883	0.000201494	0.029000134	462933	Cancer code, self-reported: prostate cancer	TRUE	reported	textfile	6	25873655	0.01791	7.80E-06	GCST90199656	3-indoxyl sulfate levels	8242	2	TRUE			0.002419586	8242	1.03E-05	462933	TRUE	3.46E-05	0.002338882	19.31757194	38.26134244	19.98574217
rs7651697	C	T	C	T	0.0706641	0.000199367	0.496355	0.494263	FALSE	FALSE	FALSE	ukb-b-13348	3	72234685	0.000175316	0.259999792	462933	Cancer code, self-reported: prostate cancer	TRUE	reported	textfile	3	72185534	0.0155505	5.52E-06	GCST90199656	3-indoxyl sulfate levels	8242	2	TRUE			0.00249974	8242	2.79E-06	462933	TRUE	1.35E-05	0.002496575	20.62326411	38.26134244	20.64947188
rs1000821	T	C	T	C	0.0955501	-5.19E-05	0.460226	0.463948	FALSE	FALSE	FALSE	ukb-b-13348	17	74434003	0.000173652	0.760000713	462933	Cancer code, self-reported: prostate cancer	TRUE	reported	textfile	17	76437921	0.0152708	3.92E-10	GCST90199657	Sphingosine 1-phosphate levels	8246	2	TRUE			0.004726538	8246	1.93E-07	462933	TRUE	7.40E-10	0.004536025	37.56538412	38.26134244	39.15062624
rs10744901	C	T	C	T	-0.0733906	-0.000102331	0.317054	0.325413	FALSE	FALSE	FALSE	ukb-b-13348	12	118145683	0.00018484	0.580000009	462933	Cancer code, self-reported: prostate cancer	TRUE	reported	textfile	12	117707878	0.0164198	7.84E-06	GCST90199657	Sphingosine 1-phosphate levels	8246	2	TRUE			0.002417442	8246	6.62E-07	462933	TRUE	1.33E-05	0.002332547	19.27447926	38.26134244	19.97768452
rs1456759	T	C	T	C	-0.0816351	0.000299952	0.737365	0.740347	FALSE	FALSE	FALSE	ukb-b-13348	4	31549421	0.000197665	0.129999895	462933	Cancer code, self-reported: prostate cancer	TRUE	reported	textfile	4	31547799	0.0173502	2.54E-06	GCST90199657	Sphingosine 1-phosphate levels	8246	2	TRUE			0.002678195	8246	4.97E-06	462933	TRUE	8.17E-06	0.002581184	21.3343493	38.26134244	22.13833156
rs1488103	A	G	A	G	-0.0723142	-0.000122867	0.393833	0.382453	FALSE	FALSE	FALSE	ukb-b-13348	3	168925594	0.000179322	0.48999991	462933	Cancer code, self-reported: prostate cancer	TRUE	reported	textfile	3	169207806	0.015939	5.71E-06	GCST90199657	Sphingosine 1-phosphate levels	8246	2	TRUE			0.0024906	8246	1.01E-06	462933	TRUE	1.06E-05	0.002496787	20.63503648	38.26134244	20.58377523
rs41397245	A	G	A	G	-0.0776802	-0.00028805	0.378124	0.374136	FALSE	FALSE	FALSE	ukb-b-13348	5	77170663	0.000179537	0.11000008	462933	Cancer code, self-reported: prostate cancer	TRUE	reported	textfile	5	77874839	0.0161082	1.42E-06	GCST90199657	Sphingosine 1-phosphate levels	8246	2	TRUE			0.002812971	8246	5.56E-06	462933	TRUE	4.99E-06	0.002837845	23.46177694	38.26134244	23.25555153
rs6493965	G	A	G	A	-0.0718094	-2.49E-05	0.644609	0.640972	FALSE	FALSE	FALSE	ukb-b-13348	15	58186161	0.000180742	0.889999986	462933	Cancer code, self-reported: prostate cancer	TRUE	reported	textfile	15	57893963	0.0160027	7.21E-06	GCST90199657	Sphingosine 1-phosphate levels	8246	2	TRUE			0.002436568	8246	4.09E-08	462933	TRUE	9.53E-06	0.002362628	19.52363391	38.26134244	20.13613289
rs7200047	A	G	A	G	0.0725737	0.000280893	0.49245	0.492972	FALSE	FALSE	FALSE	ukb-b-13348	16	83151469	0.000175933	0.11000008	462933	Cancer code, self-reported: prostate cancer	TRUE	reported	textfile	16	83117864	0.0157374	4.00E-06	GCST90199657	Sphingosine 1-phosphate levels	8246	2	TRUE			0.002572976	8246	5.51E-06	462933	TRUE	1.31E-05	0.002632871	21.76268279	38.26134244	21.26633071
rs9360664	A	G	A	G	-0.0936889	0.000229656	0.1805	0.178059	FALSE	FALSE	FALSE	ukb-b-13348	6	74041424	0.000227139	0.310000219	462933	Cancer code, self-reported: prostate cancer	TRUE	reported	textfile	6	73331701	0.0200697	3.04E-06	GCST90199657	Sphingosine 1-phosphate levels	8246	2	TRUE			0.002636392	8246	2.21E-06	462933	TRUE	7.09E-06	0.002596764	21.46345587	38.26134244	21.79187095
rs10414919	A	G	A	G	-0.0797399	7.75E-05	0.280961	0.283582	FALSE	FALSE	FALSE	ukb-b-13348	19	20055286	0.000193133	0.689999856	462933	Cancer code, self-reported: prostate cancer	TRUE	reported	textfile	19	19944477	0.0161833	8.34E-07	GCST90199658	Alpha-hydroxyisocaproate levels	8250	2	TRUE			0.002934892	8250	3.48E-07	462933	TRUE	1.38E-06	0.002569093	21.24445952	38.26134244	24.27824017
rs10832920	G	A	G	A	-0.0659084	0.000146722	0.539011	0.579003	FALSE	FALSE	FALSE	ukb-b-13348	11	18341869	0.000175701	0.400000008	462933	Cancer code, self-reported: prostate cancer	TRUE	reported	textfile	11	18320322	0.0142595	3.80E-06	GCST90199658	Alpha-hydroxyisocaproate levels	8250	2	TRUE			0.002583455	8250	1.51E-06	462933	TRUE	7.87E-06	0.002158737	17.84378235	38.26134244	21.36352644
rs11715398	T	C	T	C	0.116068	0.000360877	0.105338	0.111245	FALSE	FALSE	FALSE	ukb-b-13348	3	193834116	0.000279902	0.200000002	462933	Cancer code, self-reported: prostate cancer	TRUE	reported	textfile	3	194116327	0.0236777	9.49E-07	GCST90199658	Alpha-hydroxyisocaproate levels	8250	2	TRUE			0.002904918	8250	3.59E-06	462933	TRUE	2.79E-06	0.002539213	20.99674038	38.26134244	24.02956864
rs1808859	C	T	C	T	0.0726542	0.000280531	0.44434	0.452901	FALSE	FALSE	FALSE	ukb-b-13348	4	89234812	0.000174349	0.11000008	462933	Cancer code, self-reported: prostate cancer	TRUE	reported	textfile	4	88313660	0.0146613	7.21E-07	GCST90199658	Alpha-hydroxyisocaproate levels	8250	2	TRUE			0.002968498	8250	5.59E-06	462933	TRUE	2.65E-06	0.00260661	21.5555028	38.26134244	24.55706668
rs1955284	T	C	T	C	0.0830487	-0.000125788	0.807407	0.809498	FALSE	FALSE	FALSE	ukb-b-13348	2	8697057	0.000220817	0.570000189	462933	Cancer code, self-reported: prostate cancer	TRUE	reported	textfile	2	8556927	0.0184612	6.84E-06	GCST90199658	Alpha-hydroxyisocaproate levels	8250	2	TRUE			0.002447558	8250	7.01E-07	462933	TRUE	1.18E-05	0.002145007	17.73004749	38.26134244	20.2369856
rs1975533	G	A	G	A	-0.119704	-0.000322442	0.116319	0.118181	FALSE	FALSE	FALSE	ukb-b-13348	5	58702408	0.000268908	0.230000087	462933	Cancer code, self-reported: prostate cancer	TRUE	reported	textfile	5	59406582	0.0225894	1.16E-07	GCST90199658	Alpha-hydroxyisocaproate levels	8250	2	TRUE			0.003392995	8250	3.11E-06	462933	TRUE	3.57E-07	0.002945734	24.36819464	38.26134244	28.0807003
rs35783478	A	G	A	G	0.0830143	8.12E-05	0.231208	0.234702	FALSE	FALSE	FALSE	ukb-b-13348	4	109229383	0.000205409	0.689999856	462933	Cancer code, self-reported: prostate cancer	TRUE	reported	textfile	4	108308227	0.0171179	1.24E-06	GCST90199658	Alpha-hydroxyisocaproate levels	8250	2	TRUE			0.00284328	8250	3.38E-07	462933	TRUE	2.01E-06	0.002449895	20.25636258	38.26134244	23.51824176
rs4852728	A	C	A	C	-0.0864222	-0.000186003	0.178937	0.179217	FALSE	FALSE	FALSE	ukb-b-13348	2	71130038	0.000226115	0.410000135	462933	Cancer code, self-reported: prostate cancer	TRUE	reported	textfile	2	70902908	0.0188155	4.37E-06	GCST90199658	Alpha-hydroxyisocaproate levels	8250	2	TRUE			0.002551297	8250	1.46E-06	462933	TRUE	8.92E-06	0.00219461	18.14095187	38.26134244	21.09692253
rs4934976	A	G	A	G	-0.0731137	-0.000102598	0.657788	0.65114	FALSE	FALSE	FALSE	ukb-b-13348	10	33791122	0.000182757	0.570000189	462933	Cancer code, self-reported: prostate cancer	TRUE	reported	textfile	10	33502194	0.0155296	2.50E-06	GCST90199658	Alpha-hydroxyisocaproate levels	8250	2	TRUE			0.002680173	8250	6.81E-07	462933	TRUE	4.43E-06	0.002406627	19.89774212	38.26134244	22.16547209
rs620617	T	C	T	C	-0.070098	-0.000198979	0.599716	0.60328	FALSE	FALSE	FALSE	ukb-b-13348	5	19446847	0.00017765	0.259999792	462933	Cancer code, self-reported: prostate cancer	TRUE	reported	textfile	5	19446738	0.0147602	2.04E-06	GCST90199658	Alpha-hydroxyisocaproate levels	8250	2	TRUE			0.002727044	8250	2.71E-06	462933	TRUE	5.19E-06	0.002359148	19.50426298	38.26134244	22.55416586
rs734860	C	T	C	T	0.0779035	-2.49E-05	0.602667	0.59517	FALSE	FALSE	FALSE	ukb-b-13348	5	173399841	0.000178373	0.889999986	462933	Cancer code, self-reported: prostate cancer	TRUE	reported	textfile	5	173972838	0.0152545	3.27E-07	GCST90199658	Alpha-hydroxyisocaproate levels	8250	2	TRUE			0.003152087	8250	4.21E-08	462933	TRUE	4.64E-07	0.002906538	24.04300612	38.26134244	26.08062443
rs7737487	A	G	A	G	0.0727989	0.000493448	0.595653	0.603914	FALSE	FALSE	FALSE	ukb-b-13348	5	164483002	0.000177457	0.005399953	462933	Cancer code, self-reported: prostate cancer	TRUE	reported	textfile	5	165055996	0.0146176	6.35E-07	GCST90199658	Alpha-hydroxyisocaproate levels	8250	2	TRUE			0.002998091	8250	1.67E-05	462933	TRUE	4.98E-06	0.002552861	21.10988911	38.26134244	24.80261587
rs10789117	C	A	C	A	-0.0805466	-0.000197031	0.341811	0.35242	FALSE	FALSE	FALSE	ukb-b-13348	1	63072265	0.000181504	0.27999998	462933	Cancer code, self-reported: prostate cancer	TRUE	reported	textfile	1	62606594	0.0157387	3.09E-07	GCST90199659	1-stearoyl-GPI (18:0) levels	8260	2	TRUE			0.003161598	8260	2.55E-06	462933	TRUE	8.39E-07	0.002919181	24.17717718	38.26134244	26.19127927
rs117400415	G	C	G	C	0.0888842	0.000380472	0.186215	0.183531	FALSE	TRUE	FALSE	ukb-b-13348	7	89748700	0.00022731	0.094000465	462933	Cancer code, self-reported: prostate cancer	TRUE	reported	textfile	7	90119386	0.0195487	5.45E-06	GCST90199659	1-stearoyl-GPI (18:0) levels	8260	2	TRUE			0.002497196	8260	6.05E-06	462933	TRUE	1.84E-05	0.002394437	19.82072289	38.26134244	20.67346971
rs1836921	A	G	A	G	-0.0775788	-3.06E-05	0.276299	0.286305	FALSE	FALSE	FALSE	ukb-b-13348	9	107754037	0.000192406	0.870000095	462933	Cancer code, self-reported: prostate cancer	TRUE	reported	textfile	9	104991756	0.0170992	5.71E-06	GCST90199659	1-stearoyl-GPI (18:0) levels	8260	2	TRUE			0.002486443	8260	5.45E-08	462933	TRUE	7.68E-06	0.002406881	19.92397693	38.26134244	20.58422551
rs2435583	G	A	G	A	-0.0990229	0.000355687	0.164587	0.171257	FALSE	FALSE	FALSE	ukb-b-13348	11	98573845	0.000232275	0.129999895	462933	Cancer code, self-reported: prostate cancer	TRUE	reported	textfile	11	98703115	0.0204562	1.29E-06	GCST90199659	1-stearoyl-GPI (18:0) levels	8260	2	TRUE			0.00282954	8260	5.07E-06	462933	TRUE	4.37E-06	0.002696485	22.32778106	38.26134244	23.43264752
rs4266604	C	T	C	T	0.0745017	8.77E-05	0.294749	0.299888	FALSE	FALSE	FALSE	ukb-b-13348	7	52978724	0.000189093	0.640000038	462933	Cancer code, self-reported: prostate cancer	TRUE	reported	textfile	7	52911031	0.0166127	7.30E-06	GCST90199659	1-stearoyl-GPI (18:0) levels	8260	2	TRUE			0.002429521	8260	4.65E-07	462933	TRUE	1.18E-05	0.002307589	19.10014313	38.26134244	20.11184534
rs6849130	C	T	C	T	-0.108294	-0.000216679	0.118281	0.118292	FALSE	FALSE	FALSE	ukb-b-13348	4	165547240	0.000276439	0.429999549	462933	Cancer code, self-reported: prostate cancer	TRUE	reported	textfile	4	164626088	0.0237693	5.21E-06	GCST90199659	1-stearoyl-GPI (18:0) levels	8260	2	TRUE			0.002507326	8260	1.33E-06	462933	TRUE	1.03E-05	0.002446155	20.24988238	38.26134244	20.75754588
rs7302336	A	G	A	G	0.113218	-4.20E-05	0.112836	0.114511	FALSE	FALSE	FALSE	ukb-b-13348	12	131008165	0.000273188	0.880000056	462933	Cancer code, self-reported: prostate cancer	TRUE	reported	textfile	12	130523620	0.0239989	2.39E-06	GCST90199659	1-stearoyl-GPI (18:0) levels	8260	2	TRUE			0.002687847	8260	5.10E-08	462933	TRUE	3.27E-06	0.00256633	21.24728288	38.26134244	22.2560601
rs7610125	T	C	T	C	-0.0758416	-0.000198111	0.436891	0.435623	FALSE	FALSE	FALSE	ukb-b-13348	3	152631117	0.000175458	0.259999792	462933	Cancer code, self-reported: prostate cancer	TRUE	reported	textfile	3	152913328	0.0155174	1.02E-06	GCST90199659	1-stearoyl-GPI (18:0) levels	8260	2	TRUE			0.002884348	8260	2.75E-06	462933	TRUE	2.70E-06	0.002830157	23.43776948	38.26134244	23.88784996
rs9436300	G	A	G	A	0.0754039	-9.26E-05	0.68347	0.687207	FALSE	FALSE	FALSE	ukb-b-13348	1	65895264	0.000187599	0.620000443	462933	Cancer code, self-reported: prostate cancer	TRUE	reported	textfile	1	65429581	0.0169789	8.95E-06	GCST90199659	1-stearoyl-GPI (18:0) levels	8260	2	TRUE			0.002382636	8260	5.26E-07	462933	TRUE	1.46E-05	0.002460095	20.36556899	38.26134244	19.72279754
rs102275	C	T	C	T	-0.220549	-0.000123364	0.34593	0.35141	FALSE	FALSE	FALSE	ukb-b-13348	11	61557803	0.000181575	0.499999995	462933	Cancer code, self-reported: prostate cancer	TRUE	reported	textfile	11	61790331	0.015913	1.11E-43	GCST90199660	1,2-dipalmitoyl-gpc (16:0/16:0) levels	8264	2	TRUE			0.022721613	8264	9.97E-07	462933	TRUE	4.34E-42	0.022011652	185.9534107	38.26134244	192.0905767
rs1061808	G	T	G	T	0.200092	1.07E-06	0.631678	0.626536	FALSE	FALSE	FALSE	ukb-b-13348	6	32136547	0.000179608	1	462933	Cancer code, self-reported: prostate cancer	TRUE	reported	textfile	6	32168770	0.0156583	2.16E-37	GCST90199660	1,2-dipalmitoyl-gpc (16:0/16:0) levels	8264	2	TRUE			0.019381401	8264	7.66E-11	462933	TRUE	1.57E-36	0.01863	156.843047	38.26134244	163.2940014
rs10778301	A	G	A	G	-0.0693898	-0.000131895	0.461879	0.463342	FALSE	FALSE	FALSE	ukb-b-13348	12	104287077	0.000173936	0.450000504	462933	Cancer code, self-reported: prostate cancer	TRUE	reported	textfile	12	103893299	0.0154191	6.79E-06	GCST90199660	1,2-dipalmitoyl-gpc (16:0/16:0) levels	8264	2	TRUE			0.002445258	8264	1.24E-06	462933	TRUE	1.31E-05	0.002393478	19.82235891	38.26134244	20.25224728
rs12544703	G	A	G	A	-0.106164	0.000419928	0.182667	0.184816	FALSE	FALSE	FALSE	ukb-b-13348	8	59310424	0.000224839	0.061999759	462933	Cancer code, self-reported: prostate cancer	TRUE	reported	textfile	8	58397865	0.019997	1.10E-07	GCST90199660	1,2-dipalmitoyl-gpc (16:0/16:0) levels	8264	2	TRUE			0.003399857	8264	7.54E-06	462933	TRUE	5.40E-07	0.003365454	27.89927556	38.26134244	28.18544224
rs1601935	T	G	T	G	-0.0771848	2.65E-05	0.650326	0.655358	FALSE	FALSE	FALSE	ukb-b-13348	15	58671765	0.000183717	0.889999986	462933	Cancer code, self-reported: prostate cancer	TRUE	reported	textfile	15	58379566	0.0168088	4.39E-06	GCST90199660	1,2-dipalmitoyl-gpc (16:0/16:0) levels	8264	2	TRUE			0.002545646	8264	4.50E-08	462933	TRUE	5.89E-06	0.002709493	22.44664957	38.26134244	21.0858031
rs17231506	T	C	T	C	0.0901668	-0.00034353	0.325307	0.323146	FALSE	FALSE	FALSE	ukb-b-13348	16	56994528	0.000185609	0.064000004	462933	Cancer code, self-reported: prostate cancer	TRUE	reported	textfile	16	56960616	0.0162354	2.80E-08	GCST90199660	1,2-dipalmitoyl-gpc (16:0/16:0) levels	8264	2	TRUE			0.003719323	8264	7.40E-06	462933	TRUE	1.47E-07	0.003568806	29.59107877	38.26134244	30.8437609
rs17248720	T	C	T	C	-0.122497	0.000170444	0.113267	0.11766	FALSE	FALSE	FALSE	ukb-b-13348	19	11198187	0.000269483	0.530000159	462933	Cancer code, self-reported: prostate cancer	TRUE	reported	textfile	19	11087511	0.0238862	2.92E-07	GCST90199660	1,2-dipalmitoyl-gpc (16:0/16:0) levels	8264	2	TRUE			0.003173155	8264	8.64E-07	462933	TRUE	5.84E-07	0.003014235	24.97890542	38.26134244	26.30006228
rs2032969	A	G	A	G	-0.111093	-0.000170221	0.106101	0.112542	FALSE	FALSE	FALSE	ukb-b-13348	1	75175664	0.000277134	0.540000299	462933	Cancer code, self-reported: prostate cancer	TRUE	reported	textfile	1	74709980	0.0248798	8.00E-06	GCST90199660	1,2-dipalmitoyl-gpc (16:0/16:0) levels	8264	2	TRUE			0.002407397	8264	8.15E-07	462933	TRUE	1.41E-05	0.002341053	19.38716931	38.26134244	19.93790947
rs2075269	C	T	C	T	-0.0815166	0.000327155	0.24807	0.258402	FALSE	FALSE	FALSE	ukb-b-13348	22	21356029	0.000198366	0.099001095	462933	Cancer code, self-reported: prostate cancer	TRUE	reported	textfile	22	21001740	0.0180752	6.49E-06	GCST90199660	1,2-dipalmitoyl-gpc (16:0/16:0) levels	8264	2	TRUE			0.002455686	8264	5.88E-06	462933	TRUE	2.14E-05	0.002478984	20.53226712	38.26134244	20.3388265
rs2745311	A	C	A	C	0.0702244	-0.000279886	0.535022	0.538074	FALSE	FALSE	FALSE	ukb-b-13348	1	18904033	0.000176954	0.11000008	462933	Cancer code, self-reported: prostate cancer	TRUE	reported	textfile	1	18577539	0.0154888	5.79E-06	GCST90199660	1,2-dipalmitoyl-gpc (16:0/16:0) levels	8264	2	TRUE			0.002481854	8264	5.40E-06	462933	TRUE	1.85E-05	0.002453636	20.32180204	38.26134244	20.55609095
rs3019671	T	C	T	C	-0.0743413	-8.71E-05	0.39617	0.399902	FALSE	FALSE	FALSE	ukb-b-13348	11	134494054	0.00017744	0.620000443	462933	Cancer code, self-reported: prostate cancer	TRUE	reported	textfile	11	134624160	0.0156753	2.11E-06	GCST90199660	1,2-dipalmitoyl-gpc (16:0/16:0) levels	8264	2	TRUE			0.002714955	8264	5.21E-07	462933	TRUE	3.60E-06	0.002644153	21.9039088	38.26134244	22.49202616
rs4920834	A	G	A	G	0.0902345	0.00021049	0.764055	0.773036	FALSE	FALSE	FALSE	ukb-b-13348	5	85048075	0.000206816	0.310000219	462933	Cancer code, self-reported: prostate cancer	TRUE	reported	textfile	5	85752257	0.0181074	6.25E-07	GCST90199660	1,2-dipalmitoyl-gpc (16:0/16:0) levels	8264	2	TRUE			0.002996708	8264	2.24E-06	462933	TRUE	1.57E-06	0.002935693	24.32610907	38.26134244	24.83322031
rs61979368	T	C	T	C	0.0825341	5.90E-05	0.247334	0.259111	FALSE	FALSE	FALSE	ukb-b-13348	14	76815133	0.00019908	0.770000487	462933	Cancer code, self-reported: prostate cancer	TRUE	reported	textfile	14	76348790	0.0180997	5.12E-06	GCST90199660	1,2-dipalmitoyl-gpc (16:0/16:0) levels	8264	2	TRUE			0.002510425	8264	1.90E-07	462933	TRUE	7.52E-06	0.002536197	21.00733692	38.26134244	20.79333194
rs6753019	A	G	A	G	-0.0961117	0.000109805	0.837465	0.83804	FALSE	FALSE	FALSE	ukb-b-13348	2	113948159	0.000236141	0.640000038	462933	Cancer code, self-reported: prostate cancer	TRUE	reported	textfile	2	113190582	0.0210504	4.98E-06	GCST90199660	1,2-dipalmitoyl-gpc (16:0/16:0) levels	8264	2	TRUE			0.00251682	8264	4.67E-07	462933	TRUE	8.13E-06	0.002514757	20.82930534	38.26134244	20.8464358
rs72728195	C	T	C	T	-0.0764083	2.85E-05	0.307461	0.304455	FALSE	FALSE	FALSE	ukb-b-13348	8	138590995	0.000189224	0.880000056	462933	Cancer code, self-reported: prostate cancer	TRUE	reported	textfile	8	137578752	0.0166291	4.33E-06	GCST90199660	1,2-dipalmitoyl-gpc (16:0/16:0) levels	8264	2	TRUE			0.002548884	8264	4.91E-08	462933	TRUE	5.84E-06	0.002486253	20.59262174	38.26134244	21.11269066
rs7320739	G	T	G	T	-0.0957937	0.000347862	0.166891	0.166357	FALSE	FALSE	FALSE	ukb-b-13348	13	106938049	0.000234143	0.139999988	462933	Cancer code, self-reported: prostate cancer	TRUE	reported	textfile	13	106285700	0.0206722	3.59E-06	GCST90199660	1,2-dipalmitoyl-gpc (16:0/16:0) levels	8264	2	TRUE			0.002592316	8264	4.77E-06	462933	TRUE	1.11E-05	0.002551753	21.1365185	38.26134244	21.47338447
rs9374755	C	T	C	T	-0.0754855	-9.57E-05	0.306209	0.297419	FALSE	FALSE	FALSE	ukb-b-13348	6	98159736	0.000190075	0.610000232	462933	Cancer code, self-reported: prostate cancer	TRUE	reported	textfile	6	97711860	0.0167415	6.52E-06	GCST90199660	1,2-dipalmitoyl-gpc (16:0/16:0) levels	8264	2	TRUE			0.002454629	8264	5.47E-07	462933	TRUE	1.08E-05	0.00242105	20.0512566	38.26134244	20.3300449
rs10504250	G	C	G	C	-0.0742667	5.35E-07	0.32379	0.318891	FALSE	TRUE	FALSE	ukb-b-13348	8	59198733	0.000186371	1	462933	Cancer code, self-reported: prostate cancer	TRUE	reported	textfile	8	58286174	0.0165607	7.31E-06	GCST90199661	Maleate levels	8171	2	TRUE			0.002455806	8171	1.78E-11	462933	TRUE	8.87E-06	0.002415257	19.77799976	38.26134244	20.11087069
rs12376985	G	A	G	A	0.1074	-0.000143557	0.119885	0.127931	FALSE	FALSE	FALSE	ukb-b-13348	9	137092388	0.000263855	0.589999984	462933	Cancer code, self-reported: prostate cancer	TRUE	reported	textfile	9	134200542	0.023991	7.58E-06	GCST90199661	Maleate levels	8171	2	TRUE			0.002447253	8171	6.39E-07	462933	TRUE	1.28E-05	0.002434125	19.93288405	38.26134244	20.04065267
rs13200335	A	C	A	C	-0.0760477	0.000126225	0.40824	0.413226	FALSE	FALSE	FALSE	ukb-b-13348	6	41690823	0.000176439	0.470000154	462933	Cancer code, self-reported: prostate cancer	TRUE	reported	textfile	6	41723085	0.0156955	1.26E-06	GCST90199661	Maleate levels	8171	2	TRUE			0.002865541	8171	1.11E-06	462933	TRUE	2.52E-06	0.002794238	22.89008686	38.26134244	23.4758787
rs2472297	T	C	T	C	0.0860376	-0.000388307	0.250184	0.261594	FALSE	FALSE	FALSE	ukb-b-13348	15	75027880	0.000196653	0.047999863	462933	Cancer code, self-reported: prostate cancer	TRUE	reported	textfile	15	74735539	0.0177102	1.19E-06	GCST90199661	Maleate levels	8171	2	TRUE			0.002880765	8171	8.42E-06	462933	TRUE	5.28E-06	0.002777287	22.75084545	38.26134244	23.60095861
rs6553200	T	C	T	C	-0.0778103	-0.000171601	0.273903	0.276088	FALSE	FALSE	FALSE	ukb-b-13348	4	189295229	0.000194628	0.380000353	462933	Cancer code, self-reported: prostate cancer	TRUE	reported	textfile	4	188374075	0.017129	5.56E-06	GCST90199661	Maleate levels	8171	2	TRUE			0.002519681	8171	1.68E-06	462933	TRUE	1.16E-05	0.002408217	19.72021472	38.26134244	20.63527024
rs7245628	A	G	A	G	0.076776	5.47E-05	0.684799	0.686178	FALSE	FALSE	FALSE	ukb-b-13348	19	570206	0.000187695	0.770000487	462933	Cancer code, self-reported: prostate cancer	TRUE	reported	textfile	19	570206	0.0170744	6.91E-06	GCST90199661	Maleate levels	8171	2	TRUE			0.00246898	8171	1.83E-07	462933	TRUE	1.00E-05	0.002544671	20.84045059	38.26134244	20.21901809
rs72710584	G	A	G	A	-0.105459	0.000301992	0.140637	0.142114	FALSE	FALSE	FALSE	ukb-b-13348	1	171006628	0.000259045	0.239999866	462933	Cancer code, self-reported: prostate cancer	TRUE	reported	textfile	1	171037487	0.0227622	3.60E-06	GCST90199661	Maleate levels	8171	2	TRUE			0.002620778	8171	2.94E-06	462933	TRUE	9.12E-06	0.002688274	22.01970564	38.26134244	21.46539219
rs73073176	T	C	T	C	-0.120147	0.000183769	0.130699	0.130753	FALSE	FALSE	FALSE	ukb-b-13348	7	17562952	0.000258762	0.479999738	462933	Cancer code, self-reported: prostate cancer	TRUE	reported	textfile	7	17523328	0.0230713	1.91E-07	GCST90199661	Maleate levels	8171	2	TRUE			0.003308822	8171	1.09E-06	462933	TRUE	4.07E-07	0.003280185	26.88401356	38.26134244	27.1195032
rs2407999	G	A	G	A	0.114291	0.000177377	0.121513	0.130981	FALSE	FALSE	FALSE	ukb-b-13348	5	123297332	0.000259059	0.48999991	462933	Cancer code, self-reported: prostate cancer	TRUE	reported	textfile	5	123961638	0.0243102	2.58E-06	GCST90199662	Isovalerate (i5:0) levels	7862	2	TRUE			0.002804174	7862	1.01E-06	462933	TRUE	4.85E-06	0.002788766	21.98100409	38.26134244	22.10278513
rs4815566	T	C	T	C	0.111171	-0.000204885	0.112645	0.107443	FALSE	FALSE	FALSE	ukb-b-13348	20	3081638	0.000279197	0.460000178	462933	Cancer code, self-reported: prostate cancer	TRUE	reported	textfile	20	3100992	0.0247376	6.99E-06	GCST90199662	Isovalerate (i5:0) levels	7862	2	TRUE			0.002562895	7862	1.16E-06	462933	TRUE	1.30E-05	0.002470713	19.46790558	38.26134244	20.19611797
rs8014050	G	A	G	A	-0.0705248	-0.000237015	0.411232	0.392255	FALSE	FALSE	FALSE	ukb-b-13348	14	99368701	0.000178861	0.190000175	462933	Cancer code, self-reported: prostate cancer	TRUE	reported	textfile	14	98902364	0.0158333	8.42E-06	GCST90199662	Isovalerate (i5:0) levels	7862	2	TRUE			0.002517813	7862	3.79E-06	462933	TRUE	2.20E-05	0.00240849	18.97643483	38.26134244	19.83996242
rs887829	T	C	T	C	0.0820467	2.22E-05	0.324211	0.316055	FALSE	FALSE	FALSE	ukb-b-13348	2	234668570	0.000186508	0.910000016	462933	Cancer code, self-reported: prostate cancer	TRUE	reported	textfile	2	233759924	0.0165917	7.61E-07	GCST90199662	Isovalerate (i5:0) levels	7862	2	TRUE			0.003101479	7862	3.05E-08	462933	TRUE	1.03E-06	0.00294979	23.25394347	38.26134244	24.45346819
rs9295793	A	C	A	C	-0.0973961	-4.55E-05	0.155247	0.157523	FALSE	FALSE	FALSE	ukb-b-13348	6	29097769	0.000237852	0.84999995	462933	Cancer code, self-reported: prostate cancer	TRUE	reported	textfile	6	29129992	0.0213833	5.24E-06	GCST90199662	Isovalerate (i5:0) levels	7862	2	TRUE			0.002632488	7862	7.92E-08	462933	TRUE	7.14E-06	0.00248809	19.60516696	38.26134244	20.74596667
rs10101376	G	A	G	A	0.0755876	0.000146012	0.388492	0.383819	FALSE	FALSE	FALSE	ukb-b-13348	8	1244374	0.000179022	0.410000135	462933	Cancer code, self-reported: prostate cancer	TRUE	reported	textfile	8	1296114	0.0168628	7.38E-06	GCST90199663	4-acetylphenol sulfate levels	7135	2	TRUE			0.002808975	7135	1.44E-06	462933	TRUE	1.39E-05	0.002714659	19.4163736	38.26134244	20.09285888
rs11040389	T	C	T	C	0.0796657	3.86E-05	0.434185	0.444511	FALSE	FALSE	FALSE	ukb-b-13348	11	6062141	0.000174682	0.82000009	462933	Cancer code, self-reported: prostate cancer	TRUE	reported	textfile	11	6040911	0.0165432	1.47E-06	GCST90199663	4-acetylphenol sulfate levels	7135	2	TRUE			0.003240573	7135	1.06E-07	462933	TRUE	2.05E-06	0.00311833	22.31262334	38.26134244	23.19015827
rs12444105	G	A	G	A	-0.0782771	5.18E-05	0.63628	0.646325	FALSE	FALSE	FALSE	ukb-b-13348	16	82457183	0.000181819	0.780000714	462933	Cancer code, self-reported: prostate cancer	TRUE	reported	textfile	16	82423578	0.0172342	5.57E-06	GCST90199663	4-acetylphenol sulfate levels	7135	2	TRUE			0.002883771	7135	1.75E-07	462933	TRUE	7.83E-06	0.002836057	20.28712772	38.26134244	20.62942856
rs12878900	G	A	G	A	-0.132112	0.000554831	0.112711	0.110835	FALSE	FALSE	FALSE	ukb-b-13348	14	85333361	0.000276206	0.04499974	462933	Cancer code, self-reported: prostate cancer	TRUE	reported	textfile	14	84867017	0.0261536	4.39E-07	GCST90199663	4-acetylphenol sulfate levels	7135	2	TRUE			0.003564499	7135	8.72E-06	462933	TRUE	1.92E-06	0.003490969	24.98831175	38.26134244	25.51652799
rs13102958	G	A	G	A	0.0755964	-0.000204792	0.417198	0.405901	FALSE	FALSE	FALSE	ukb-b-13348	4	87878629	0.000176664	0.249999995	462933	Cancer code, self-reported: prostate cancer	TRUE	reported	textfile	4	86957477	0.0167714	6.56E-06	GCST90199663	4-acetylphenol sulfate levels	7135	2	TRUE			0.002840247	7135	2.90E-06	462933	TRUE	1.51E-05	0.002779044	19.87816556	38.26134244	20.31718778
rs1521039	G	A	G	A	-0.133494	0.000152831	0.890797	0.886311	FALSE	FALSE	FALSE	ukb-b-13348	8	12845150	0.000274078	0.580000009	462933	Cancer code, self-reported: prostate cancer	TRUE	reported	textfile	8	12987641	0.0265452	4.93E-07	GCST90199663	4-acetylphenol sulfate levels	7135	2	TRUE			0.003532988	7135	6.72E-07	462933	TRUE	8.71E-07	0.003467103	24.81689184	38.26134244	25.29015489
rs3767942	G	A	G	A	0.0875381	-4.72E-05	0.268484	0.260848	FALSE	FALSE	FALSE	ukb-b-13348	1	41291531	0.000199159	0.809999965	462933	Cancer code, self-reported: prostate cancer	TRUE	reported	textfile	1	40825859	0.018901	3.63E-06	GCST90199663	4-acetylphenol sulfate levels	7135	2	TRUE			0.002998116	7135	1.21E-07	462933	TRUE	5.01E-06	0.00301	21.53514938	38.26134244	21.44987017
rs6756669	G	A	G	A	0.0812734	-5.86E-05	0.713592	0.716448	FALSE	FALSE	FALSE	ukb-b-13348	2	191710069	0.000194038	0.760000713	462933	Cancer code, self-reported: prostate cancer	TRUE	reported	textfile	2	190845343	0.018386	9.85E-06	GCST90199663	4-acetylphenol sulfate levels	7135	2	TRUE			0.002731883	7135	1.97E-07	462933	TRUE	1.38E-05	0.002699989	19.31116034	38.26134244	19.53990039
rs739244	G	A	G	A	-0.0872158	8.24E-05	0.748831	0.747281	FALSE	FALSE	FALSE	ukb-b-13348	22	50060158	0.000199718	0.680000137	462933	Cancer code, self-reported: prostate cancer	TRUE	reported	textfile	22	49666510	0.0188382	3.66E-06	GCST90199663	4-acetylphenol sulfate levels	7135	2	TRUE			0.002995961	7135	3.68E-07	462933	TRUE	5.60E-06	0.002861345	20.46853954	38.26134244	21.43440986
rs10802092	T	A	T	A	0.0695791	0.000238135	0.593586	0.595146	FALSE	TRUE	FALSE	ukb-b-13348	1	119935507	0.000176675	0.180000205	462933	Cancer code, self-reported: prostate cancer	TRUE	reported	textfile	1	119392884	0.0148237	2.68E-06	GCST90199664	Phenyllactate (PLA) levels in elite athletes	8235	2	TRUE			0.002668859	8235	3.92E-06	462933	TRUE	7.75E-06	0.002335823	19.27585522	38.26134244	22.03151586
rs10834052	C	T	C	T	0.0807497	-0.000407592	0.802512	0.808938	FALSE	FALSE	FALSE	ukb-b-13348	11	1454675	0.000220557	0.064999498	462933	Cancer code, self-reported: prostate cancer	TRUE	reported	textfile	11	1433445	0.0182606	9.78E-06	GCST90199664	Phenyllactate (PLA) levels in elite athletes	8235	2	TRUE			0.002369536	8235	7.38E-06	462933	TRUE	3.52E-05	0.002066827	17.05142712	38.26134244	19.5547266
rs12529420	A	G	A	G	0.0674951	0.000191204	0.381239	0.383846	FALSE	FALSE	FALSE	ukb-b-13348	6	169429526	0.00017904	0.290000001	462933	Cancer code, self-reported: prostate cancer	TRUE	reported	textfile	6	169029431	0.0150882	7.70E-06	GCST90199664	Phenyllactate (PLA) levels in elite athletes	8235	2	TRUE			0.002424695	8235	2.46E-06	462933	TRUE	1.78E-05	0.002149289	17.73320703	38.26134244	20.01103843
rs13396369	T	C	T	C	0.0893767	-6.10E-06	0.187179	0.193012	FALSE	FALSE	FALSE	ukb-b-13348	2	114011752	0.000220582	0.98000001	462933	Cancer code, self-reported: prostate cancer	TRUE	reported	textfile	2	113254175	0.0186298	1.61E-06	GCST90199664	Phenyllactate (PLA) levels in elite athletes	8235	2	TRUE			0.002787801	8235	1.65E-09	462933	TRUE	2.04E-06	0.002430696	20.06068244	38.26134244	23.01612703
rs2359874	T	C	T	C	0.0730231	0.000128961	0.61135	0.612946	FALSE	FALSE	FALSE	ukb-b-13348	5	76678176	0.00017838	0.470000154	462933	Cancer code, self-reported: prostate cancer	TRUE	reported	textfile	5	77382351	0.0149781	1.09E-06	GCST90199664	Phenyllactate (PLA) levels in elite athletes	8235	2	TRUE			0.002878704	8235	1.13E-06	462933	TRUE	2.20E-06	0.002533956	20.91505982	38.26134244	23.76879035
rs34064769	A	C	A	C	0.0678602	-0.000247981	0.525012	0.514199	FALSE	FALSE	FALSE	ukb-b-13348	2	218641122	0.000173906	0.149999911	462933	Cancer code, self-reported: prostate cancer	TRUE	reported	textfile	2	217776399	0.0145435	3.07E-06	GCST90199664	Phenyllactate (PLA) levels in elite athletes	8235	2	TRUE			0.002637469	8235	4.39E-06	462933	TRUE	9.24E-06	0.002296742	18.95260271	38.26134244	21.77170294
rs4291084	G	A	G	A	-0.082695	-0.000220966	0.724661	0.723023	FALSE	FALSE	FALSE	ukb-b-13348	6	23215169	0.000193972	0.249999995	462933	Cancer code, self-reported: prostate cancer	TRUE	reported	textfile	6	23214941	0.016704	7.40E-07	GCST90199664	Phenyllactate (PLA) levels in elite athletes	8235	2	TRUE			0.002968032	8235	2.80E-06	462933	TRUE	2.00E-06	0.002728922	22.52869366	38.26134244	24.50854563
rs56381820	C	T	C	T	0.0842604	9.26E-05	0.203436	0.204016	FALSE	FALSE	FALSE	ukb-b-13348	13	62738552	0.00021713	0.670000304	462933	Cancer code, self-reported: prostate cancer	TRUE	reported	textfile	13	62164419	0.0180851	3.18E-06	GCST90199664	Phenyllactate (PLA) levels in elite athletes	8235	2	TRUE			0.002629684	8235	3.93E-07	462933	TRUE	5.13E-06	0.002301047	18.98821369	38.26134244	21.70726979
rs7141384	G	T	G	T	-0.0706039	-0.000218037	0.333722	0.332024	FALSE	FALSE	FALSE	ukb-b-13348	14	44061198	0.000184418	0.239999866	462933	Cancer code, self-reported: prostate cancer	TRUE	reported	textfile	14	43591995	0.0152423	3.62E-06	GCST90199664	Phenyllactate (PLA) levels in elite athletes	8235	2	TRUE			0.002599369	8235	3.02E-06	462933	TRUE	9.30E-06	0.002216806	18.29151257	38.26134244	21.45637604
rs7867041	A	G	A	G	0.0783952	0.000311879	0.226371	0.235496	FALSE	FALSE	FALSE	ukb-b-13348	9	122774973	0.000204859	0.129999895	462933	Cancer code, self-reported: prostate cancer	TRUE	reported	textfile	9	120012695	0.0173588	6.30E-06	GCST90199664	Phenyllactate (PLA) levels in elite athletes	8235	2	TRUE			0.002471194	8235	5.01E-06	462933	TRUE	1.93E-05	0.002152596	17.76055179	38.26134244	20.3957437
rs79724540	T	C	T	C	-0.117073	-9.31E-05	0.112452	0.110356	FALSE	FALSE	FALSE	ukb-b-13348	5	179602657	0.000278801	0.740000478	462933	Cancer code, self-reported: prostate cancer	TRUE	reported	textfile	5	180175657	0.0231742	4.38E-07	GCST90199664	Phenyllactate (PLA) levels in elite athletes	8235	2	TRUE			0.003090308	8235	2.41E-07	462933	TRUE	7.03E-07	0.002735915	22.58657917	38.26134244	25.52137055
rs937475	G	A	G	A	-0.0703956	0.000129096	0.599404	0.609689	FALSE	FALSE	FALSE	ukb-b-13348	12	103248272	0.000177527	0.470000154	462933	Cancer code, self-reported: prostate cancer	TRUE	reported	textfile	12	102854494	0.0148295	2.06E-06	GCST90199664	Phenyllactate (PLA) levels in elite athletes	8235	2	TRUE			0.002729561	8235	1.14E-06	462933	TRUE	4.09E-06	0.002379837	19.63994052	38.26134244	22.53398563
rs9476273	A	T	A	T	-0.0860871	-0.000260741	0.168047	0.167487	FALSE	TRUE	FALSE	ukb-b-13348	6	57621088	0.000232138	0.259999792	462933	Cancer code, self-reported: prostate cancer	TRUE	reported	textfile	6	60653341	0.0194551	9.65E-06	GCST90199664	Phenyllactate (PLA) levels in elite athletes	8235	2	TRUE			0.002372572	8235	2.73E-06	462933	TRUE	2.28E-05	0.002072219	17.09600792	38.26134244	19.57984373
rs10845794	T	G	T	G	-0.0705395	-0.000223247	0.536408	0.534211	FALSE	FALSE	FALSE	ukb-b-13348	12	13662138	0.000174963	0.200000002	462933	Cancer code, self-reported: prostate cancer	TRUE	reported	textfile	12	13509204	0.0158112	8.14E-06	GCST90199665	N-acetylaspartate (naa) levels	8148	2	TRUE			0.002437423	8148	3.52E-06	462933	TRUE	2.11E-05	0.002474719	20.20907444	38.26134244	19.90375831
rs11073480	G	A	G	A	0.0960883	-5.71E-05	0.157032	0.157024	FALSE	FALSE	FALSE	ukb-b-13348	15	96923145	0.000239482	0.809999965	462933	Cancer code, self-reported: prostate cancer	TRUE	reported	textfile	15	96379916	0.021254	6.16E-06	GCST90199665	N-acetylaspartate (naa) levels	8148	2	TRUE			0.002502805	8148	1.23E-07	462933	TRUE	8.66E-06	0.002444389	19.9607822	38.26134244	20.43900111
rs11868853	G	A	G	A	0.0822351	-0.000232375	0.260506	0.261668	FALSE	FALSE	FALSE	ukb-b-13348	17	70266540	0.000197549	0.239999866	462933	Cancer code, self-reported: prostate cancer	TRUE	reported	textfile	17	72270399	0.0175866	2.93E-06	GCST90199665	N-acetylaspartate (naa) levels	8148	2	TRUE			0.002676961	8148	2.99E-06	462933	TRUE	7.52E-06	0.002605535	21.28013027	38.26134244	21.86506023
rs2248456	A	G	A	G	0.0745846	2.42E-07	0.494379	0.482471	FALSE	FALSE	FALSE	ukb-b-13348	10	89792371	0.000173557	1	462933	Cancer code, self-reported: prostate cancer	TRUE	reported	textfile	10	88032614	0.0154974	1.49E-06	GCST90199665	N-acetylaspartate (naa) levels	8148	2	TRUE			0.002835327	8148	4.19E-12	462933	TRUE	1.86E-06	0.00278108	22.71785585	38.26134244	23.16224465
rs35308250	C	A	C	A	0.0764696	0.000217558	0.292432	0.310771	FALSE	FALSE	FALSE	ukb-b-13348	1	177967005	0.000187217	0.249999995	462933	Cancer code, self-reported: prostate cancer	TRUE	reported	textfile	1	177997870	0.0169105	6.13E-06	GCST90199665	N-acetylaspartate (naa) levels	8148	2	TRUE			0.002503984	8148	2.92E-06	462933	TRUE	1.51E-05	0.002419918	19.76047352	38.26134244	20.44865461
rs409751	T	C	T	C	0.0743278	-8.94E-06	0.558491	0.568976	FALSE	FALSE	FALSE	ukb-b-13348	22	23266797	0.000176263	0.959999927	462933	Cancer code, self-reported: prostate cancer	TRUE	reported	textfile	22	22924624	0.0161645	4.26E-06	GCST90199665	N-acetylaspartate (naa) levels	8148	2	TRUE			0.002588856	8148	5.56E-09	462933	TRUE	5.38E-06	0.002724509	22.2544852	38.26134244	21.14355481
rs79315153	G	A	G	A	-0.10644	-0.000330486	0.116476	0.118614	FALSE	FALSE	FALSE	ukb-b-13348	8	117843310	0.000268796	0.220000162	462933	Cancer code, self-reported: prostate cancer	TRUE	reported	textfile	8	116831071	0.0237273	7.26E-06	GCST90199665	N-acetylaspartate (naa) levels	8148	2	TRUE			0.00246432	8148	3.27E-06	462933	TRUE	1.84E-05	0.002331817	19.03938036	38.26134244	20.12394349
rs10157929	G	C	G	C	0.101191	0.00026595	0.139648	0.141646	FALSE	TRUE	FALSE	ukb-b-13348	1	65415568	0.000248724	0.27999998	462933	Cancer code, self-reported: prostate cancer	TRUE	reported	textfile	1	64949885	0.0219394	3.98E-06	GCST90199666	Palmitoylcarnitine levels (Metabolon platform)	8256	2	TRUE			0.002570703	8256	2.47E-06	462933	TRUE	9.51E-06	0.002460507	20.35912131	38.26134244	21.27327151
rs1171623	T	G	T	G	0.105784	0.000185919	0.224491	0.226589	FALSE	FALSE	FALSE	ukb-b-13348	10	61463484	0.000209198	0.370000235	462933	Cancer code, self-reported: prostate cancer	TRUE	reported	textfile	10	59703726	0.018426	9.41E-09	GCST90199666	Palmitoylcarnitine levels (Metabolon platform)	8256	2	TRUE			0.003977248	8256	1.71E-06	462933	TRUE	2.57E-08	0.00389633	32.28610588	38.26134244	32.95928913
rs12210538	G	A	G	A	-0.169243	5.01E-05	0.238471	0.236339	FALSE	FALSE	FALSE	ukb-b-13348	6	110760008	0.000204243	0.809999965	462933	Cancer code, self-reported: prostate cancer	TRUE	reported	textfile	6	110438805	0.0176414	8.51E-22	GCST90199666	Palmitoylcarnitine levels (Metabolon platform)	8256	2	TRUE			0.01102745	8256	1.30E-07	462933	TRUE	3.12E-21	0.010403356	86.77201759	38.26134244	92.03549142
rs12907371	C	G	C	G	0.107415	-0.000270363	0.119042	0.12795	FALSE	TRUE	FALSE	ukb-b-13348	15	100807121	0.000263613	0.310000219	462933	Cancer code, self-reported: prostate cancer	TRUE	reported	textfile	15	100266916	0.0238374	6.60E-06	GCST90199666	Palmitoylcarnitine levels (Metabolon platform)	8256	2	TRUE			0.002454034	8256	2.27E-06	462933	TRUE	1.50E-05	0.00242	20.023132	38.26134244	20.30542563
rs174544	A	C	A	C	-0.0864977	-0.000100718	0.301651	0.307113	FALSE	FALSE	FALSE	ukb-b-13348	11	61567753	0.000187823	0.589999984	462933	Cancer code, self-reported: prostate cancer	TRUE	reported	textfile	11	61800281	0.0165349	1.68E-07	GCST90199666	Palmitoylcarnitine levels (Metabolon platform)	8256	2	TRUE			0.003304487	8256	6.21E-07	462933	TRUE	3.20E-07	0.003152219	26.10069177	38.26134244	27.36566296
rs17569868	C	A	C	A	0.0839015	0.000267551	0.211224	0.219424	FALSE	FALSE	FALSE	ukb-b-13348	1	40292911	0.000210487	0.200000002	462933	Cancer code, self-reported: prostate cancer	TRUE	reported	textfile	1	39827239	0.0186144	6.56E-06	GCST90199666	Palmitoylcarnitine levels (Metabolon platform)	8256	2	TRUE			0.002455327	8256	3.49E-06	462933	TRUE	1.73E-05	0.002345667	19.40665871	38.26134244	20.31614792
rs1799822	G	A	G	A	0.084205	-0.000108353	0.22902	0.223652	FALSE	FALSE	FALSE	ukb-b-13348	1	53679229	0.000207712	0.599999654	462933	Cancer code, self-reported: prostate cancer	TRUE	reported	textfile	1	53213557	0.0181362	3.44E-06	GCST90199666	Palmitoylcarnitine levels (Metabolon platform)	8256	2	TRUE			0.002604869	8256	5.88E-07	462933	TRUE	5.88E-06	0.002503931	20.71932249	38.26134244	21.55674417
rs2167534	A	G	A	G	-0.0774604	6.26E-05	0.310582	0.31267	FALSE	FALSE	FALSE	ukb-b-13348	2	106679528	0.000194527	0.749999545	462933	Cancer code, self-reported: prostate cancer	TRUE	reported	textfile	2	106063072	0.0172303	6.94E-06	GCST90199666	Palmitoylcarnitine levels (Metabolon platform)	8256	2	TRUE			0.002442571	8256	2.24E-07	462933	TRUE	1.03E-05	0.002569498	21.26327649	38.26134244	20.21034804
rs2612989	A	G	A	G	0.0945784	0.000208628	0.822267	0.817218	FALSE	FALSE	FALSE	ukb-b-13348	4	181662303	0.000224419	0.349999964	462933	Cancer code, self-reported: prostate cancer	TRUE	reported	textfile	4	180741150	0.0198049	1.79E-06	GCST90199666	Palmitoylcarnitine levels (Metabolon platform)	8256	2	TRUE			0.002755344	8256	1.87E-06	462933	TRUE	4.07E-06	0.002614537	21.6369621	38.26134244	22.8054485
rs2963905	A	C	A	C	-0.0810907	2.78E-05	0.716492	0.718837	FALSE	FALSE	FALSE	ukb-b-13348	5	9860737	0.000192687	0.889999986	462933	Cancer code, self-reported: prostate cancer	TRUE	reported	textfile	5	9860625	0.0169006	1.60E-06	GCST90199666	Palmitoylcarnitine levels (Metabolon platform)	8256	2	TRUE			0.002781402	8256	4.51E-08	462933	TRUE	2.20E-06	0.002671461	22.10929915	38.26134244	23.02172451
rs62264777	C	G	C	G	-0.106325	9.14E-06	0.138361	0.150027	FALSE	TRUE	FALSE	ukb-b-13348	3	117653515	0.000243824	0.969999923	462933	Cancer code, self-reported: prostate cancer	TRUE	reported	textfile	3	117934668	0.0219678	1.30E-06	GCST90199666	Palmitoylcarnitine levels (Metabolon platform)	8256	2	TRUE			0.002830104	8256	3.03E-09	462933	TRUE	1.67E-06	0.002695503	22.3088152	38.26134244	23.42597367
rs7069718	T	A	T	A	0.0805832	1.79E-05	0.774869	0.776351	FALSE	TRUE	FALSE	ukb-b-13348	10	59183124	0.000208249	0.929999896	462933	Cancer code, self-reported: prostate cancer	TRUE	reported	textfile	10	57423364	0.0181037	8.54E-06	GCST90199666	Palmitoylcarnitine levels (Metabolon platform)	8256	2	TRUE			0.002394686	8256	1.60E-08	462933	TRUE	1.09E-05	0.002265597	18.74269848	38.26134244	19.81318663
rs7143692	G	A	G	A	0.0865656	0.000252194	0.207493	0.20922	FALSE	FALSE	FALSE	ukb-b-13348	14	77699279	0.000214258	0.239999866	462933	Cancer code, self-reported: prostate cancer	TRUE	reported	textfile	14	77232936	0.0187875	4.07E-06	GCST90199666	Palmitoylcarnitine levels (Metabolon platform)	8256	2	TRUE			0.002565504	8256	2.99E-06	462933	TRUE	1.04E-05	0.002464491	20.39216516	38.26134244	21.23013227
rs72696241	A	G	A	G	0.0788913	-8.21E-05	0.276009	0.282474	FALSE	FALSE	FALSE	ukb-b-13348	1	154204693	0.000193241	0.670000304	462933	Cancer code, self-reported: prostate cancer	TRUE	reported	textfile	1	154232217	0.0170751	3.83E-06	GCST90199666	Palmitoylcarnitine levels (Metabolon platform)	8256	2	TRUE			0.002579559	8256	3.90E-07	462933	TRUE	6.15E-06	0.002487394	20.58214833	38.26134244	21.34674752
rs72777087	G	A	G	A	0.0928261	9.72E-06	0.170976	0.16516	FALSE	FALSE	FALSE	ukb-b-13348	5	91757399	0.000233902	0.969999923	462933	Cancer code, self-reported: prostate cancer	TRUE	reported	textfile	5	92421692	0.0202234	4.43E-06	GCST90199666	Palmitoylcarnitine levels (Metabolon platform)	8256	2	TRUE			0.002546011	8256	3.73E-09	462933	TRUE	5.57E-06	0.002442713	20.21152483	38.26134244	21.06841503
rs72906893	T	C	T	C	0.0927839	2.35E-05	0.176603	0.199226	FALSE	FALSE	FALSE	ukb-b-13348	2	186253890	0.000219485	0.910000016	462933	Cancer code, self-reported: prostate cancer	TRUE	reported	textfile	2	185389163	0.0204954	5.98E-06	GCST90199666	Palmitoylcarnitine levels (Metabolon platform)	8256	2	TRUE			0.0024768	8256	2.47E-08	462933	TRUE	7.79E-06	0.002503702	20.71742481	38.26134244	20.4942698
rs887477	C	A	C	A	0.0717292	-8.06E-05	0.515027	0.522238	FALSE	FALSE	FALSE	ukb-b-13348	12	6445982	0.000174472	0.640000038	462933	Cancer code, self-reported: prostate cancer	TRUE	reported	textfile	12	6336816	0.0155223	3.82E-06	GCST90199666	Palmitoylcarnitine levels (Metabolon platform)	8256	2	TRUE			0.002580437	8256	4.61E-07	462933	TRUE	6.27E-06	0.002570215	21.26922472	38.26134244	21.35402902
rs12893100	T	C	T	C	0.0721428	0.000411588	0.291436	0.308073	FALSE	FALSE	FALSE	ukb-b-13348	14	91162063	0.000188766	0.029000134	462933	Cancer code, self-reported: prostate cancer	TRUE	reported	textfile	14	90695719	0.016087	7.31E-06	GCST90199667	Erythritol levels in elite athletes	8167	2	TRUE			0.002457035	8167	1.03E-05	462933	TRUE	3.23E-05	0.002149504	17.58850702	38.26134244	20.11110181
rs27598	A	G	A	G	-0.0675333	-8.50E-05	0.616334	0.617467	FALSE	FALSE	FALSE	ukb-b-13348	5	50158299	0.000179075	0.630000654	462933	Cancer code, self-reported: prostate cancer	TRUE	reported	textfile	5	50862465	0.0149044	5.87E-06	GCST90199667	Erythritol levels in elite athletes	8167	2	TRUE			0.002508188	8167	4.87E-07	462933	TRUE	9.55E-06	0.002156927	17.64937465	38.26134244	20.53085089
rs35208507	G	A	G	A	-0.0782231	-0.000116397	0.310554	0.309228	FALSE	FALSE	FALSE	ukb-b-13348	16	20388929	0.000187707	0.540000299	462933	Cancer code, self-reported: prostate cancer	TRUE	reported	textfile	16	20377607	0.0157699	7.04E-07	GCST90199667	Erythritol levels in elite athletes	8167	2	TRUE			0.003004341	8167	8.31E-07	462933	TRUE	1.35E-06	0.002620218	21.45028439	38.26134244	24.60436537
rs4426692	G	A	G	A	-0.068372	-3.66E-05	0.331673	0.32981	FALSE	FALSE	FALSE	ukb-b-13348	3	84743057	0.000184457	0.840000027	462933	Cancer code, self-reported: prostate cancer	TRUE	reported	textfile	3	84693906	0.0152462	7.31E-06	GCST90199667	Erythritol levels in elite athletes	8167	2	TRUE			0.00245702	8167	8.52E-08	462933	TRUE	1.00E-05	0.002072458	16.95675984	38.26134244	20.11098503
rs55769487	T	C	T	C	0.0923657	-0.000217024	0.152674	0.157976	FALSE	FALSE	FALSE	ukb-b-13348	2	127838115	0.000238074	0.359999585	462933	Cancer code, self-reported: prostate cancer	TRUE	reported	textfile	2	127080539	0.0199838	3.80E-06	GCST90199667	Erythritol levels in elite athletes	8167	2	TRUE			0.002609602	8167	1.80E-06	462933	TRUE	8.21E-06	0.002207329	18.06271144	38.26134244	21.36315063
rs71480323	A	G	A	G	-0.101121	-0.000326139	0.123767	0.121927	FALSE	FALSE	FALSE	ukb-b-13348	11	116771600	0.000266066	0.220000162	462933	Cancer code, self-reported: prostate cancer	TRUE	reported	textfile	11	116900884	0.0217504	3.33E-06	GCST90199667	Erythritol levels in elite athletes	8167	2	TRUE			0.002640243	8167	3.25E-06	462933	TRUE	8.79E-06	0.002217876	18.14920669	38.26134244	21.61465037
rs9858049	T	C	T	C	-0.135463	0.000680567	0.123202	0.124709	FALSE	FALSE	FALSE	ukb-b-13348	3	53277811	0.000263719	0.00990011	462933	Cancer code, self-reported: prostate cancer	TRUE	reported	textfile	3	53243795	0.0219498	6.76E-10	GCST90199667	Erythritol levels in elite athletes	8167	2	TRUE			0.004643045	8167	1.44E-05	462933	TRUE	7.79E-09	0.003964502	32.49900431	38.26134244	38.08730501
rs1171617	T	G	T	G	0.152178	0.000157042	0.768951	0.767585	FALSE	FALSE	FALSE	ukb-b-13348	10	61467182	0.000205521	0.440000328	462933	Cancer code, self-reported: prostate cancer	TRUE	reported	textfile	10	59707424	0.0180475	3.40E-17	GCST90199668	Hexanoylcarnitine levels (Biocrates platform)	8242	2	TRUE			0.008554825	8242	1.26E-06	462933	TRUE	1.66E-16	0.0082288	68.3678965	38.26134244	71.10000695
rs1391967	G	A	G	A	-0.0857333	7.11E-05	0.187232	0.191044	FALSE	FALSE	FALSE	ukb-b-13348	3	1364562	0.000221156	0.749999545	462933	Cancer code, self-reported: prostate cancer	TRUE	reported	textfile	3	1322878	0.0192503	8.44E-06	GCST90199668	Hexanoylcarnitine levels (Biocrates platform)	8242	2	TRUE			0.002401335	8242	2.23E-07	462933	TRUE	1.24E-05	0.00223705	18.47462316	38.26134244	19.83462881
rs17843902	C	T	C	T	-0.0833266	-0.000261488	0.296766	0.303984	FALSE	FALSE	FALSE	ukb-b-13348	4	159641148	0.000188601	0.170000031	462933	Cancer code, self-reported: prostate cancer	TRUE	reported	textfile	4	158719996	0.0163535	3.48E-07	GCST90199668	Hexanoylcarnitine levels (Biocrates platform)	8242	2	TRUE			0.003140888	8242	4.15E-06	462933	TRUE	1.15E-06	0.002898086	23.94963966	38.26134244	25.96246311
rs2185152	T	C	T	C	-0.4316	0.000334387	0.30837	0.306091	FALSE	FALSE	FALSE	ukb-b-13348	1	76224010	0.000187985	0.074999782	462933	Cancer code, self-reported: prostate cancer	TRUE	reported	textfile	1	75758325	0.0153412	3.83E-174	GCST90199668	Hexanoylcarnitine levels (Biocrates platform)	8242	2	TRUE			0.087636477	8242	6.83E-06	462933	TRUE	3.64E-163	0.079458216	711.250389	38.26134244	791.4877698
rs662138	G	C	G	C	-0.133922	-6.26E-05	0.175323	0.185975	FALSE	TRUE	FALSE	ukb-b-13348	6	160564476	0.000222686	0.780000714	462933	Cancer code, self-reported: prostate cancer	TRUE	reported	textfile	6	160143444	0.0196516	9.44E-12	GCST90199668	Hexanoylcarnitine levels (Biocrates platform)	8242	2	TRUE			0.00560454	8242	1.71E-07	462933	TRUE	1.93E-11	0.005186288	42.95780412	38.26134244	46.44169069
rs898847	C	T	C	T	0.0835404	4.64E-05	0.745109	0.756883	FALSE	FALSE	FALSE	ukb-b-13348	11	110064464	0.000202536	0.82000009	462933	Cancer code, self-reported: prostate cancer	TRUE	reported	textfile	11	110193739	0.0173534	1.48E-06	GCST90199668	Hexanoylcarnitine levels (Biocrates platform)	8242	2	TRUE			0.002804639	8242	1.14E-07	462933	TRUE	2.15E-06	0.002650925	21.90167999	38.26134244	23.17522428
rs114798927	C	T	C	T	-0.112961	0.000602979	0.109753	0.114259	FALSE	FALSE	FALSE	ukb-b-13348	8	9221376	0.000273532	0.026999766	462933	Cancer code, self-reported: prostate cancer	TRUE	reported	textfile	8	9363866	0.0241021	2.78E-06	GCST90199669	Acetylcarnitine levels (Biocrates platform)	8262	2	TRUE			0.002652246	8262	1.05E-05	462933	TRUE	1.35E-05	0.002493526	20.64801447	38.26134244	21.96581334
rs1171617	T	G	T	G	0.215613	0.000157042	0.769509	0.767585	FALSE	FALSE	FALSE	ukb-b-13348	10	61467182	0.000205521	0.440000328	462933	Cancer code, self-reported: prostate cancer	TRUE	reported	textfile	10	59707424	0.0180295	5.83E-33	GCST90199669	Acetylcarnitine levels (Biocrates platform)	8262	2	TRUE			0.017019522	8262	1.26E-06	462933	TRUE	1.03E-31	0.016491021	138.4998408	38.26134244	143.0153057
rs273694	C	T	C	T	0.070912	0.000471858	0.561411	0.562473	FALSE	FALSE	FALSE	ukb-b-13348	19	51632705	0.000175841	0.007299952	462933	Cancer code, self-reported: prostate cancer	TRUE	reported	textfile	19	51129448	0.0154344	4.34E-06	GCST90199669	Acetylcarnitine levels (Biocrates platform)	8262	2	TRUE			0.00254901	8262	1.56E-05	462933	TRUE	2.71E-05	0.002476328	20.50524459	38.26134244	21.10862605
rs55796423	A	G	A	G	-0.0969525	0.000231837	0.153893	0.163364	FALSE	FALSE	FALSE	ukb-b-13348	14	34782300	0.000235133	0.320000016	462933	Cancer code, self-reported: prostate cancer	TRUE	reported	textfile	14	34313094	0.0211135	4.39E-06	GCST90199669	Acetylcarnitine levels (Biocrates platform)	8262	2	TRUE			0.002546304	8262	2.10E-06	462933	TRUE	9.93E-06	0.002447892	20.26920105	38.26134244	21.08616299
rs662138	G	C	G	C	-0.0872708	-6.26E-05	0.174893	0.185975	FALSE	TRUE	FALSE	ukb-b-13348	6	160564476	0.000222686	0.780000714	462933	Cancer code, self-reported: prostate cancer	TRUE	reported	textfile	6	160143444	0.0197411	9.84E-06	GCST90199669	Acetylcarnitine levels (Biocrates platform)	8262	2	TRUE			0.002360418	8262	1.71E-07	462933	TRUE	1.41E-05	0.002198116	18.1964361	38.26134244	19.54317933
rs898847	C	T	C	T	0.0867139	4.64E-05	0.744526	0.756883	FALSE	FALSE	FALSE	ukb-b-13348	11	110064464	0.000202536	0.82000009	462933	Cancer code, self-reported: prostate cancer	TRUE	reported	textfile	11	110193739	0.0173494	5.79E-07	GCST90199669	Acetylcarnitine levels (Biocrates platform)	8262	2	TRUE			0.003015206	8262	1.14E-07	462933	TRUE	8.61E-07	0.002860448	23.69507648	38.26134244	24.98092517
rs1080669	T	C	T	C	-0.105885	6.70E-05	0.13774	0.145914	FALSE	FALSE	FALSE	ukb-b-13348	19	51566268	0.000250244	0.789999834	462933	Cancer code, self-reported: prostate cancer	TRUE	reported	textfile	19	51063011	0.0228046	3.43E-06	GCST90199670	Iminodiacetate (IDA) levels	8213	2	TRUE			0.00261872	8213	1.55E-07	462933	TRUE	5.00E-06	0.00266316	21.92559494	38.26134244	21.55876924
rs1297208	C	T	C	T	-0.072164	-0.000110292	0.425451	0.433823	FALSE	FALSE	FALSE	ukb-b-13348	21	16308029	0.000176303	0.530000159	462933	Cancer code, self-reported: prostate cancer	TRUE	reported	textfile	21	14935708	0.0161009	7.40E-06	GCST90199670	Iminodiacetate (IDA) levels	8213	2	TRUE			0.002440527	8213	8.45E-07	462933	TRUE	1.31E-05	0.002545938	20.95805434	38.26134244	20.08819383
rs2386992	G	A	G	A	0.0750443	-9.62E-05	0.639974	0.644513	FALSE	FALSE	FALSE	ukb-b-13348	19	48469685	0.000181155	0.599999654	462933	Cancer code, self-reported: prostate cancer	TRUE	reported	textfile	19	47966428	0.0165301	5.63E-06	GCST90199670	Iminodiacetate (IDA) levels	8213	2	TRUE			0.0025038	8213	6.09E-07	462933	TRUE	9.52E-06	0.002595145	21.36417799	38.26134244	20.61030697
rs2967159	C	T	C	T	-0.0892336	0.00012477	0.782601	0.780377	FALSE	FALSE	FALSE	ukb-b-13348	16	57811587	0.000209358	0.550000393	462933	Cancer code, self-reported: prostate cancer	TRUE	reported	textfile	16	57777675	0.0188596	2.23E-06	GCST90199670	Iminodiacetate (IDA) levels	8213	2	TRUE			0.002719026	8213	7.67E-07	462933	TRUE	4.05E-06	0.002709473	22.30792229	38.26134244	22.3867925
rs6506794	G	A	G	A	0.0767115	0.000115018	0.709199	0.71204	FALSE	FALSE	FALSE	ukb-b-13348	18	75973176	0.000192203	0.550000393	462933	Cancer code, self-reported: prostate cancer	TRUE	reported	textfile	18	78213176	0.017227	8.47E-06	GCST90199670	Iminodiacetate (IDA) levels	8213	2	TRUE			0.002409118	8213	7.74E-07	462933	TRUE	1.47E-05	0.002427252	19.97866348	38.26134244	19.82903788
rs11244781	T	C	T	C	-0.0897994	-0.000210511	0.212774	0.215471	FALSE	FALSE	FALSE	ukb-b-13348	10	127732229	0.00021201	0.320000016	462933	Cancer code, self-reported: prostate cancer	TRUE	reported	textfile	10	126043660	0.0184176	1.08E-06	GCST90199671	Cysteine s-sulfate levels	8229	2	TRUE			0.002881285	8229	2.13E-06	462933	TRUE	2.61E-06	0.002701437	22.28492398	38.26134244	23.77282518
rs17028699	T	C	T	C	0.121118	-0.000566129	0.117487	0.130941	FALSE	FALSE	FALSE	ukb-b-13348	3	3253273	0.000258675	0.029000134	462933	Cancer code, self-reported: prostate cancer	TRUE	reported	textfile	3	3211589	0.0238351	3.75E-07	GCST90199671	Cysteine s-sulfate levels	8229	2	TRUE			0.003128823	8229	1.03E-05	462933	TRUE	2.09E-06	0.003041994	25.10284445	38.26134244	25.82161639
rs9294112	T	C	T	C	-0.0795037	-0.00027471	0.584908	0.596729	FALSE	FALSE	FALSE	ukb-b-13348	6	79174120	0.000181272	0.129999895	462933	Cancer code, self-reported: prostate cancer	TRUE	reported	textfile	6	78464403	0.0157707	4.63E-07	GCST90199671	Cysteine s-sulfate levels	8229	2	TRUE			0.003079582	8229	4.96E-06	462933	TRUE	1.64E-06	0.003069281	25.32871285	38.26134244	25.41398332
rs9349017	A	G	A	G	-0.0681227	-5.05E-06	0.472072	0.477957	FALSE	FALSE	FALSE	ukb-b-13348	6	36811600	0.000174008	0.98000001	462933	Cancer code, self-reported: prostate cancer	TRUE	reported	textfile	6	36843824	0.0153172	8.69E-06	GCST90199671	Cysteine s-sulfate levels	8229	2	TRUE			0.002398504	8229	1.82E-09	462933	TRUE	1.07E-05	0.002313112	19.07409195	38.26134244	19.7799386
rs11766962	C	T	C	T	-0.0829003	0.000184929	0.225534	0.230169	FALSE	FALSE	FALSE	ukb-b-13348	7	126493379	0.000206986	0.370000235	462933	Cancer code, self-reported: prostate cancer	TRUE	reported	textfile	7	126853325	0.0183671	6.38E-06	GCST90199672	Oxalate (ethanedioate) levels	8181	2	TRUE			0.002484565	8181	1.72E-06	462933	TRUE	1.33E-05	0.002400803	19.68342621	38.26134244	20.37187597
rs1428090	C	A	C	A	0.0721094	0.000228006	0.418005	0.412755	FALSE	FALSE	FALSE	ukb-b-13348	5	115369915	0.000176156	0.200000002	462933	Cancer code, self-reported: prostate cancer	TRUE	reported	textfile	5	116034218	0.015174	2.01E-06	GCST90199672	Oxalate (ethanedioate) levels	8181	2	TRUE			0.002753505	8181	3.62E-06	462933	TRUE	5.69E-06	0.002529965	20.74506691	38.26134244	22.58310243
rs1449141	C	A	C	A	-0.0813985	0.000158571	0.282847	0.284999	FALSE	FALSE	FALSE	ukb-b-13348	2	232383884	0.000192279	0.410000135	462933	Cancer code, self-reported: prostate cancer	TRUE	reported	textfile	2	231519173	0.0168357	1.33E-06	GCST90199672	Oxalate (ethanedioate) levels	8181	2	TRUE			0.002849908	8181	1.47E-06	462933	TRUE	2.85E-06	0.002687981	22.04425118	38.26134244	23.37601337
rs2809969	C	T	C	T	-0.0696477	9.65E-05	0.527785	0.531788	FALSE	FALSE	FALSE	ukb-b-13348	1	199802016	0.000174802	0.580000009	462933	Cancer code, self-reported: prostate cancer	TRUE	reported	textfile	1	199832888	0.0152303	4.81E-06	GCST90199672	Oxalate (ethanedioate) levels	8181	2	TRUE			0.002550278	8181	6.58E-07	462933	TRUE	8.27E-06	0.002417911	19.82402975	38.26134244	20.91205162
rs373578	G	A	G	A	0.0789206	-1.11E-05	0.71786	0.728441	FALSE	FALSE	FALSE	ukb-b-13348	13	111223435	0.000196342	0.959999927	462933	Cancer code, self-reported: prostate cancer	TRUE	reported	textfile	13	110571088	0.0174154	5.85E-06	GCST90199672	Oxalate (ethanedioate) levels	8181	2	TRUE			0.00250452	8181	6.86E-09	462933	TRUE	7.37E-06	0.002522988	20.68771295	38.26134244	20.53590511
rs4931397	C	G	C	G	-0.0728101	0.000215417	0.658574	0.654709	FALSE	TRUE	FALSE	ukb-b-13348	12	27915309	0.000182382	0.239999866	462933	Cancer code, self-reported: prostate cancer	TRUE	reported	textfile	12	27762376	0.015977	5.18E-06	GCST90199672	Oxalate (ethanedioate) levels	8181	2	TRUE			0.002532744	8181	3.01E-06	462933	TRUE	1.30E-05	0.002384045	19.54570068	38.26134244	20.7679096
rs5760895	C	G	C	G	-0.0832651	1.43E-05	0.73044	0.726059	FALSE	TRUE	FALSE	ukb-b-13348	22	25578959	0.000194903	0.9400001	462933	Cancer code, self-reported: prostate cancer	TRUE	reported	textfile	22	25182992	0.0173935	1.69E-06	GCST90199672	Oxalate (ethanedioate) levels	8181	2	TRUE			0.002794066	8181	1.17E-08	462933	TRUE	2.21E-06	0.00273021	22.39151877	38.26134244	22.9166986
rs7201295	A	G	A	G	-0.0681407	-0.000178337	0.5299	0.52678	FALSE	FALSE	FALSE	ukb-b-13348	16	78803489	0.000174147	0.310000219	462933	Cancer code, self-reported: prostate cancer	TRUE	reported	textfile	16	78769592	0.0152759	8.17E-06	GCST90199672	Oxalate (ethanedioate) levels	8181	2	TRUE			0.002426857	8181	2.27E-06	462933	TRUE	1.83E-05	0.002313275	18.96414916	38.26134244	19.89754832
rs756874	G	A	G	A	0.0765485	3.71E-05	0.36637	0.344758	FALSE	FALSE	FALSE	ukb-b-13348	15	91717237	0.000183488	0.840000027	462933	Cancer code, self-reported: prostate cancer	TRUE	reported	textfile	15	91174007	0.0157536	1.18E-06	GCST90199672	Oxalate (ethanedioate) levels	8181	2	TRUE			0.002878469	8181	8.81E-08	462933	TRUE	1.69E-06	0.002720564	22.31219751	38.26134244	23.61096523
rs10228292	T	C	T	C	-0.0656196	0.000143669	0.694808	0.701196	FALSE	FALSE	FALSE	ukb-b-13348	7	63981188	0.000189464	0.450000504	462933	Cancer code, self-reported: prostate cancer	TRUE	reported	textfile	7	64520810	0.0146309	7.29E-06	GCST90199673	DHEAS levels	8228	2	TRUE			0.002439359	8228	1.24E-06	462933	TRUE	1.40E-05	0.001826144	15.04934586	38.26134244	20.11523328
rs10494157	A	G	A	G	-0.0929436	-0.000295648	0.130411	0.140314	FALSE	FALSE	FALSE	ukb-b-13348	1	113891038	0.000251536	0.239999866	462933	Cancer code, self-reported: prostate cancer	TRUE	reported	textfile	1	113348416	0.0200791	3.68E-06	GCST90199673	DHEAS levels	8228	2	TRUE			0.002597958	8228	2.98E-06	462933	TRUE	9.39E-06	0.001959283	16.14870437	38.26134244	21.42646347
rs10806995	G	A	G	A	-0.066028	-2.59E-05	0.298428	0.306282	FALSE	FALSE	FALSE	ukb-b-13348	6	24845781	0.000188802	0.889999986	462933	Cancer code, self-reported: prostate cancer	TRUE	reported	textfile	6	24845553	0.0147689	7.79E-06	GCST90199673	DHEAS levels	8228	2	TRUE			0.002423915	8228	4.07E-08	462933	TRUE	1.03E-05	0.001825568	15.04459015	38.26134244	19.98756943
rs12049195	A	G	A	G	-0.0676001	0.000258715	0.530054	0.536863	FALSE	FALSE	FALSE	ukb-b-13348	1	156032887	0.000173775	0.139999988	462933	Cancer code, self-reported: prostate cancer	TRUE	reported	textfile	1	156063096	0.013428	4.80E-07	GCST90199673	DHEAS levels	8228	2	TRUE			0.003071477	8228	4.79E-06	462933	TRUE	1.66E-06	0.002276632	18.77030402	38.26134244	25.34381628
rs12658172	C	G	C	G	-0.0827423	-0.000152301	0.157186	0.158718	FALSE	TRUE	FALSE	ukb-b-13348	5	124205385	0.000240466	0.530000159	462933	Cancer code, self-reported: prostate cancer	TRUE	reported	textfile	5	124869692	0.0185432	8.11E-06	GCST90199673	DHEAS levels	8228	2	TRUE			0.002414611	8228	8.67E-07	462933	TRUE	1.44E-05	0.001813973	14.94885729	38.26134244	19.91066718
rs1807334	A	G	A	G	0.0626868	9.86E-05	0.39813	0.415579	FALSE	FALSE	FALSE	ukb-b-13348	2	30854230	0.00017606	0.580000009	462933	Cancer code, self-reported: prostate cancer	TRUE	reported	textfile	2	30631364	0.0137327	5.00E-06	GCST90199673	DHEAS levels	8228	2	TRUE			0.002526696	8228	6.78E-07	462933	TRUE	8.64E-06	0.001883258	15.52090935	38.26134244	20.83724683
rs2055157	A	C	A	C	0.0781081	-0.000366643	0.194049	0.194493	FALSE	FALSE	FALSE	ukb-b-13348	3	23249559	0.000219048	0.094000465	462933	Cancer code, self-reported: prostate cancer	TRUE	reported	textfile	3	23208068	0.0170109	4.40E-06	GCST90199673	DHEAS levels	8228	2	TRUE			0.002556449	8228	6.05E-06	462933	TRUE	1.50E-05	0.00190828	15.72752713	38.26134244	21.08325027
rs212100	C	T	C	T	0.0852723	-1.95E-06	0.838122	0.835584	FALSE	FALSE	FALSE	ukb-b-13348	19	48376995	0.000234105	0.98999999	462933	Cancer code, self-reported: prostate cancer	TRUE	reported	textfile	19	47873738	0.0183422	3.34E-06	GCST90199673	DHEAS levels	8228	2	TRUE			0.002620504	8228	1.50E-10	462933	TRUE	4.13E-06	0.001973063	16.26250574	38.26134244	21.61290303
rs529543	G	T	G	T	-0.063488	0.000109176	0.472088	0.471842	FALSE	FALSE	FALSE	ukb-b-13348	9	93344700	0.000174897	0.530000159	462933	Cancer code, self-reported: prostate cancer	TRUE	reported	textfile	9	90582418	0.0135612	2.85E-06	GCST90199673	DHEAS levels	8228	2	TRUE			0.002657313	8228	8.42E-07	462933	TRUE	5.22E-06	0.002009083	16.55998349	38.26134244	21.91729991
rs6428823	T	C	T	C	-0.0632887	0.000310227	0.55575	0.56212	FALSE	FALSE	FALSE	ukb-b-13348	1	119951343	0.000175163	0.076999871	462933	Cancer code, self-reported: prostate cancer	TRUE	reported	textfile	1	119408720	0.0136504	3.55E-06	GCST90199673	DHEAS levels	8228	2	TRUE			0.00260639	8228	6.78E-06	462933	TRUE	1.30E-05	0.001977831	16.30188295	38.26134244	21.49619507
rs659964	C	G	C	G	0.0885708	-2.54E-05	0.148687	0.152799	FALSE	TRUE	FALSE	ukb-b-13348	12	112130199	0.000243027	0.919999942	462933	Cancer code, self-reported: prostate cancer	TRUE	reported	textfile	12	111692395	0.0189306	2.89E-06	GCST90199673	DHEAS levels	8228	2	TRUE			0.002654052	8228	2.36E-08	462933	TRUE	3.81E-06	0.001985973	16.36912461	38.26134244	21.89033343
rs6879686	T	G	T	G	-0.0722897	0.000405957	0.226271	0.2298	FALSE	FALSE	FALSE	ukb-b-13348	5	98666425	0.000205715	0.047999863	462933	Cancer code, self-reported: prostate cancer	TRUE	reported	textfile	5	99330721	0.0159968	6.21E-06	GCST90199673	DHEAS levels	8228	2	TRUE			0.002476402	8228	8.41E-06	462933	TRUE	2.48E-05	0.001829787	15.07942256	38.26134244	20.42145185
rs706795	C	T	C	T	0.061449	5.54E-05	0.586905	0.58802	FALSE	FALSE	FALSE	ukb-b-13348	12	50297670	0.000176406	0.749999545	462933	Cancer code, self-reported: prostate cancer	TRUE	reported	textfile	12	49903887	0.0137477	7.83E-06	GCST90199673	DHEAS levels	8228	2	TRUE			0.002422854	8228	2.13E-07	462933	TRUE	1.15E-05	0.001830954	15.08905321	38.26134244	19.97880677
rs7173332	C	G	C	G	-0.0880801	0.000189942	0.159577	0.162057	FALSE	TRUE	FALSE	ukb-b-13348	15	85521734	0.000235467	0.419999719	462933	Cancer code, self-reported: prostate cancer	TRUE	reported	textfile	15	84978503	0.0187018	2.48E-06	GCST90199673	DHEAS levels	8228	2	TRUE			0.002689246	8228	1.41E-06	462933	TRUE	5.13E-06	0.002080913	17.15328071	38.26134244	22.18139121
rs73172224	A	G	A	G	-0.0937382	0.000278724	0.130576	0.123957	FALSE	FALSE	FALSE	ukb-b-13348	22	50890755	0.00026393	0.290000001	462933	Cancer code, self-reported: prostate cancer	TRUE	reported	textfile	22	50452326	0.0200897	3.07E-06	GCST90199673	DHEAS levels	8228	2	TRUE			0.00263967	8228	2.41E-06	462933	TRUE	7.35E-06	0.00199507	16.44425561	38.26134244	21.77139797
rs74041508	C	G	C	G	-0.0784005	-0.000446652	0.180671	0.175513	FALSE	TRUE	FALSE	ukb-b-13348	14	32341426	0.000228791	0.050999979	462933	Cancer code, self-reported: prostate cancer	TRUE	reported	textfile	14	31872220	0.0175303	7.74E-06	GCST90199673	DHEAS levels	8228	2	TRUE			0.00242558	8228	8.23E-06	462933	TRUE	3.01E-05	0.001819761	14.99664715	38.26134244	20.00133428
rs784420	G	A	G	A	0.0838184	-0.000127948	0.295093	0.288782	FALSE	FALSE	FALSE	ukb-b-13348	5	77987524	0.00019114	0.499999995	462933	Cancer code, self-reported: prostate cancer	TRUE	reported	textfile	5	78691701	0.0147829	1.43E-08	GCST90199673	DHEAS levels	8228	2	TRUE			0.003892932	8228	9.68E-07	462933	TRUE	3.24E-08	0.002922802	24.11345162	38.26134244	32.14840675
rs7855576	A	C	A	C	-0.0714674	0.000289514	0.275256	0.282899	FALSE	FALSE	FALSE	ukb-b-13348	9	137629463	0.00019378	0.139999988	462933	Cancer code, self-reported: prostate cancer	TRUE	reported	textfile	9	134737617	0.0153476	3.21E-06	GCST90199673	DHEAS levels	8228	2	TRUE			0.002629075	8228	4.82E-06	462933	TRUE	1.01E-05	0.002037827	16.79739788	38.26134244	21.68378147
rs9420589	T	G	T	G	-0.0649842	0.000248972	0.426402	0.433535	FALSE	FALSE	FALSE	ukb-b-13348	10	94450233	0.000175204	0.160000006	462933	Cancer code, self-reported: prostate cancer	TRUE	reported	textfile	10	92690476	0.0136215	1.84E-06	GCST90199673	DHEAS levels	8228	2	TRUE			0.002759161	8228	4.36E-06	462933	TRUE	5.66E-06	0.002065725	17.02782494	38.26134244	22.75965551
rs955783	T	A	T	A	0.0868089	-0.00018174	0.403268	0.393956	FALSE	TRUE	FALSE	ukb-b-13348	13	22299075	0.000177881	0.310000219	462933	Cancer code, self-reported: prostate cancer	TRUE	reported	textfile	13	21724936	0.013953	4.92E-10	GCST90199673	DHEAS levels	8228	2	TRUE			0.004683449	8228	2.25E-06	462933	TRUE	1.67E-09	0.003626867	29.94320527	38.26134244	38.70733915
rs1202578	C	T	C	T	0.0731406	-0.000322506	0.680472	0.678661	FALSE	FALSE	FALSE	ukb-b-13348	1	230999036	0.000186082	0.083000365	462933	Cancer code, self-reported: prostate cancer	TRUE	reported	textfile	1	230863290	0.0159922	4.80E-06	GCST90199674	3-hydroxymyristate levels	8235	2	TRUE			0.002534198	8235	6.49E-06	462933	TRUE	1.69E-05	0.002326303	19.19710793	38.26134244	20.91705857
rs1349890	C	T	C	T	-0.0701093	-0.000170008	0.585445	0.584545	FALSE	FALSE	FALSE	ukb-b-13348	6	156706749	0.000176105	0.330000046	462933	Cancer code, self-reported: prostate cancer	TRUE	reported	textfile	6	156385615	0.0152337	4.18E-06	GCST90199674	3-hydroxymyristate levels	8235	2	TRUE			0.002566058	8235	2.01E-06	462933	TRUE	9.33E-06	0.002385885	19.68996965	38.26134244	21.18070759
rs141436484	G	A	G	A	0.104455	0.000395966	0.119489	0.117577	FALSE	FALSE	FALSE	ukb-b-13348	13	78655929	0.000273738	0.149999911	462933	Cancer code, self-reported: prostate cancer	TRUE	reported	textfile	13	78081794	0.0231002	6.13E-06	GCST90199674	3-hydroxymyristate levels	8235	2	TRUE			0.002477374	8235	4.52E-06	462933	TRUE	1.80E-05	0.002295891	18.94556359	38.26134244	20.44687711
rs1532133	T	C	T	C	0.0760915	0.000204978	0.596884	0.599123	FALSE	FALSE	FALSE	ukb-b-13348	1	151996608	0.000178372	0.249999995	462933	Cancer code, self-reported: prostate cancer	TRUE	reported	textfile	1	152024132	0.015638	1.14E-06	GCST90199674	3-hydroxymyristate levels	8235	2	TRUE			0.002867508	8235	2.85E-06	462933	TRUE	3.03E-06	0.002786264	23.00340488	38.26134244	23.67608407
rs2026430	C	T	C	T	0.0671379	6.03E-05	0.493468	0.504414	FALSE	FALSE	FALSE	ukb-b-13348	10	6556041	0.00017315	0.730000235	462933	Cancer code, self-reported: prostate cancer	TRUE	reported	textfile	10	6514079	0.0150019	7.63E-06	GCST90199674	3-hydroxymyristate levels	8235	2	TRUE			0.002426776	8235	2.62E-07	462933	TRUE	1.14E-05	0.002253364	18.59384588	38.26134244	20.0282486
rs760201	G	C	G	C	-0.0998802	4.21E-06	0.864839	0.864164	FALSE	TRUE	FALSE	ukb-b-13348	7	155959407	0.000255604	0.98999999	462933	Cancer code, self-reported: prostate cancer	TRUE	reported	textfile	7	156166713	0.0222488	7.15E-06	GCST90199674	3-hydroxymyristate levels	8235	2	TRUE			0.002441888	8235	5.86E-10	462933	TRUE	8.77E-06	0.002332252	19.24631755	38.26134244	20.1532746
rs7897119	C	G	C	G	-0.081237	-7.45E-05	0.217008	0.218994	FALSE	TRUE	FALSE	ukb-b-13348	10	125318174	0.00021135	0.719999177	462933	Cancer code, self-reported: prostate cancer	TRUE	reported	textfile	10	123558658	0.0183753	9.83E-06	GCST90199674	3-hydroxymyristate levels	8235	2	TRUE			0.002368378	8235	2.68E-07	462933	TRUE	1.47E-05	0.002242698	18.50563617	38.26134244	19.54514414
rs989915	T	C	T	C	0.0725937	-6.04E-05	0.355787	0.379203	FALSE	FALSE	FALSE	ukb-b-13348	14	99144509	0.000178596	0.740000478	462933	Cancer code, self-reported: prostate cancer	TRUE	reported	textfile	14	98678172	0.0158887	4.90E-06	GCST90199674	3-hydroxymyristate levels	8235	2	TRUE			0.002529084	8235	2.47E-07	462933	TRUE	7.40E-06	0.002415725	19.93682243	38.26134244	20.87474287
rs1047891	A	C	A	C	-0.267116	-0.000355091	0.30892	0.31577	FALSE	FALSE	FALSE	ukb-b-13348	2	211540507	0.000186431	0.056999363	462933	Cancer code, self-reported: prostate cancer	TRUE	reported	textfile	2	210675783	0.0153908	1.79E-67	GCST90199675	Homoarginine levels	8265	2	TRUE			0.035171414	8265	7.84E-06	462933	TRUE	1.11E-63	0.030465208	259.6441285	38.26134244	301.2155693
rs12306007	T	C	T	C	0.102709	7.47E-05	0.142736	0.141253	FALSE	FALSE	FALSE	ukb-b-13348	12	47184042	0.000249158	0.760000713	462933	Cancer code, self-reported: prostate cancer	TRUE	reported	textfile	12	46790259	0.0203538	4.51E-07	GCST90199675	Homoarginine levels	8265	2	TRUE			0.003072217	8265	1.94E-07	462933	TRUE	7.08E-07	0.002581637	21.38727722	38.26134244	25.46396309
rs1805120	A	G	A	G	0.080005	7.29E-05	0.208831	0.210062	FALSE	FALSE	FALSE	ukb-b-13348	7	150649531	0.000213267	0.730000235	462933	Cancer code, self-reported: prostate cancer	TRUE	reported	textfile	7	150952443	0.017912	7.95E-06	GCST90199675	Homoarginine levels	8265	2	TRUE			0.00240858	8265	2.53E-07	462933	TRUE	1.19E-05	0.002115088	17.5140176	38.26134244	19.9501469
rs2781666	T	G	T	G	0.0781012	-0.000350892	0.306099	0.31056	FALSE	FALSE	FALSE	ukb-b-13348	6	131893559	0.000187589	0.061000023	462933	Cancer code, self-reported: prostate cancer	TRUE	reported	textfile	6	131572419	0.0156659	6.18E-07	GCST90199675	Homoarginine levels	8265	2	TRUE			0.002998904	8265	7.56E-06	462933	TRUE	2.72E-06	0.002591223	21.46690333	38.26134244	24.85448184
rs34544263	G	A	G	A	0.0949334	0.000323796	0.156	0.167802	FALSE	FALSE	FALSE	ukb-b-13348	1	33034616	0.000232102	0.160000006	462933	Cancer code, self-reported: prostate cancer	TRUE	reported	textfile	1	32569015	0.0196998	1.44E-06	GCST90199675	Homoarginine levels	8265	2	TRUE			0.002802579	8265	4.20E-06	462933	TRUE	4.45E-06	0.002373204	19.65643517	38.26134244	23.22279221
rs4978869	T	G	T	G	0.103357	-0.000254118	0.114664	0.131205	FALSE	FALSE	FALSE	ukb-b-13348	9	112863563	0.000269043	0.340000065	462933	Cancer code, self-reported: prostate cancer	TRUE	reported	textfile	9	110101283	0.0233778	9.82E-06	GCST90199675	Homoarginine levels	8265	2	TRUE			0.002359982	8265	1.93E-06	462933	TRUE	2.09E-05	0.002168927	17.96080207	38.26134244	19.54665792
rs62356073	A	G	A	G	-0.0640151	0.000337804	0.572483	0.573081	FALSE	FALSE	FALSE	ukb-b-13348	5	36241922	0.000175408	0.053999533	462933	Cancer code, self-reported: prostate cancer	TRUE	reported	textfile	5	36241820	0.0144212	9.04E-06	GCST90199675	Homoarginine levels	8265	2	TRUE			0.002378975	8265	8.01E-06	462933	TRUE	3.43E-05	0.002005907	16.6081255	38.26134244	19.70434744
rs6473159	G	A	G	A	-0.0704143	0.000145873	0.309664	0.301853	FALSE	FALSE	FALSE	ukb-b-13348	8	80374238	0.000190251	0.440000328	462933	Cancer code, self-reported: prostate cancer	TRUE	reported	textfile	8	79462003	0.0159401	9.99E-06	GCST90199675	Homoarginine levels	8265	2	TRUE			0.002356012	8265	1.27E-06	462933	TRUE	1.91E-05	0.002119839	17.55344383	38.26134244	19.51370114
rs72623915	T	C	T	C	0.355872	0.000206642	0.256124	0.256707	FALSE	FALSE	FALSE	ukb-b-13348	15	45647433	0.000198444	0.299999824	462933	Cancer code, self-reported: prostate cancer	TRUE	reported	textfile	15	45355235	0.0159872	9.07E-110	GCST90199675	Homoarginine levels	8265	2	TRUE			0.056573511	8265	2.34E-06	462933	TRUE	1.66E-104	0.048257904	418.9738627	38.26134244	495.4990454
rs72629024	G	C	G	C	0.117324	0.00051127	0.144402	0.141972	FALSE	TRUE	FALSE	ukb-b-13348	20	62152519	0.000251348	0.042000069	462933	Cancer code, self-reported: prostate cancer	TRUE	reported	textfile	20	63521166	0.0206359	1.30E-08	GCST90199675	Homoarginine levels	8265	2	TRUE			0.003896669	8265	8.94E-06	462933	TRUE	8.23E-08	0.003401314	28.20097539	38.26134244	32.32413361
rs7818335	T	C	T	C	0.070804	-4.42E-05	0.374752	0.386806	FALSE	FALSE	FALSE	ukb-b-13348	8	41004159	0.00017892	0.800000024	462933	Cancer code, self-reported: prostate cancer	TRUE	reported	textfile	8	41146640	0.0152316	3.34E-06	GCST90199675	Homoarginine levels	8265	2	TRUE			0.00260827	8265	1.32E-07	462933	TRUE	4.82E-06	0.002349318	19.45813007	38.26134244	21.60849573
rs1002762	G	A	G	A	-0.0958491	-0.000165617	0.199319	0.205336	FALSE	FALSE	FALSE	ukb-b-13348	20	58580885	0.000215729	0.440000328	462933	Cancer code, self-reported: prostate cancer	TRUE	reported	textfile	20	60005830	0.0195747	9.75E-07	GCST90199676	1-oleoylglycerol (18:1) levels	8225	2	TRUE			0.002907308	8225	1.27E-06	462933	TRUE	2.04E-06	0.00293234	24.18354465	38.26134244	23.97650344
rs10484587	T	A	T	A	0.0879266	4.45E-06	0.225289	0.213875	FALSE	TRUE	FALSE	ukb-b-13348	6	143141577	0.000213258	0.98000001	462933	Cancer code, self-reported: prostate cancer	TRUE	reported	textfile	6	142820440	0.0185495	2.14E-06	GCST90199676	1-oleoylglycerol (18:1) levels	8225	2	TRUE			0.002724964	8225	9.39E-10	462933	TRUE	2.69E-06	0.002698673	22.25123696	38.26134244	22.46860681
rs10840108	C	T	C	T	-0.0836033	0.000290583	0.247676	0.239543	FALSE	FALSE	FALSE	ukb-b-13348	11	8703941	0.000203236	0.149999911	462933	Cancer code, self-reported: prostate cancer	TRUE	reported	textfile	11	8682394	0.0178556	2.84E-06	GCST90199676	1-oleoylglycerol (18:1) levels	8225	2	TRUE			0.002658957	8225	4.42E-06	462933	TRUE	8.59E-06	0.002604748	21.47477744	38.26134244	21.92289703
rs158835	G	C	G	C	-0.0823376	-1.55E-05	0.711772	0.714079	FALSE	TRUE	FALSE	ukb-b-13348	5	163069234	0.000194617	0.9400001	462933	Cancer code, self-reported: prostate cancer	TRUE	reported	textfile	5	163642228	0.0177145	3.35E-06	GCST90199676	1-oleoylglycerol (18:1) levels	8225	2	TRUE			0.002620407	8225	1.37E-08	462933	TRUE	4.34E-06	0.002781656	22.9373638	38.26134244	21.60422096
rs17091891	C	T	C	T	-0.121888	-3.01E-06	0.120786	0.119267	FALSE	FALSE	FALSE	ukb-b-13348	8	19843171	0.000267627	0.98999999	462933	Cancer code, self-reported: prostate cancer	TRUE	reported	textfile	8	19985660	0.0235862	2.37E-07	GCST90199676	1-oleoylglycerol (18:1) levels	8225	2	TRUE			0.003237185	8225	2.74E-10	462933	TRUE	3.09E-07	0.003155463	26.02950737	38.26134244	26.70582189
rs17268364	A	G	A	G	0.0723971	0.000130387	0.48861	0.492335	FALSE	FALSE	FALSE	ukb-b-13348	2	204777818	0.000174317	0.450000504	462933	Cancer code, self-reported: prostate cancer	TRUE	reported	textfile	2	203913095	0.0154591	2.83E-06	GCST90199676	1-oleoylglycerol (18:1) levels	8225	2	TRUE			0.002660032	8225	1.21E-06	462933	TRUE	5.60E-06	0.00261931	21.59515138	38.26134244	21.93178234
rs4962425	C	T	C	T	0.09298	0.000283653	0.816855	0.81697	FALSE	FALSE	FALSE	ukb-b-13348	10	126819723	0.000224421	0.209999857	462933	Cancer code, self-reported: prostate cancer	TRUE	reported	textfile	10	125131154	0.0206509	6.72E-06	GCST90199676	1-oleoylglycerol (18:1) levels	8225	2	TRUE			0.002459243	8225	3.45E-06	462933	TRUE	1.76E-05	0.002586718	21.3257474	38.26134244	20.27221093
rs6936055	T	C	T	C	0.0987167	5.67E-05	0.198453	0.203039	FALSE	FALSE	FALSE	ukb-b-13348	6	90684355	0.00021623	0.789999834	462933	Cancer code, self-reported: prostate cancer	TRUE	reported	textfile	6	89974636	0.0197112	5.50E-07	GCST90199676	1-oleoylglycerol (18:1) levels	8225	2	TRUE			0.0030409	8225	1.49E-07	462933	TRUE	8.36E-07	0.003100259	25.57270813	38.26134244	25.08159372
rs72785421	C	T	C	T	-0.119237	0.000592989	0.151933	0.156769	FALSE	FALSE	FALSE	ukb-b-13348	16	14287835	0.000240185	0.014000063	462933	Cancer code, self-reported: prostate cancer	TRUE	reported	textfile	16	14193978	0.0216956	3.89E-08	GCST90199676	1-oleoylglycerol (18:1) levels	8225	2	TRUE			0.00365979	8225	1.32E-05	462933	TRUE	3.09E-07	0.003663822	30.2383956	38.26134244	30.2049938
rs7860081	C	G	C	G	0.0735683	-0.000146735	0.600899	0.603632	FALSE	TRUE	FALSE	ukb-b-13348	9	115916667	0.000177445	0.410000135	462933	Cancer code, self-reported: prostate cancer	TRUE	reported	textfile	9	113154387	0.0159584	4.03E-06	GCST90199676	1-oleoylglycerol (18:1) levels	8225	2	TRUE			0.002577813	8225	1.48E-06	462933	TRUE	8.27E-06	0.002595946	21.4020264	38.26134244	21.25214391
rs964184	C	G	C	G	-0.177523	-4.74E-05	0.868688	0.866372	FALSE	TRUE	FALSE	ukb-b-13348	11	116648917	0.000254742	0.84999995	462933	Cancer code, self-reported: prostate cancer	TRUE	reported	textfile	11	116778201	0.0228868	8.72E-15	GCST90199676	1-oleoylglycerol (18:1) levels	8225	2	TRUE			0.007263448	8225	7.47E-08	462933	TRUE	1.95E-14	0.007189646	59.5485901	38.26134244	60.16433324
rs1129043	C	T	C	T	-0.131118	-7.68E-05	0.576689	0.577592	FALSE	FALSE	FALSE	ukb-b-13348	4	89183131	0.000176226	0.660000098	462933	Cancer code, self-reported: prostate cancer	TRUE	reported	textfile	4	88261979	0.0157904	1.01E-16	GCST90199677	3-methyl-2-oxobutyrate levels	8254	2	TRUE			0.008286391	8254	4.10E-07	462933	TRUE	3.32E-16	0.008393747	69.8515121	38.26134244	68.95065069
rs12894999	A	G	A	G	-0.0982367	-5.99E-05	0.813368	0.821852	FALSE	FALSE	FALSE	ukb-b-13348	14	102537609	0.000227938	0.789999834	462933	Cancer code, self-reported: prostate cancer	TRUE	reported	textfile	14	102071272	0.0197435	6.50E-07	GCST90199677	3-methyl-2-oxobutyrate levels	8254	2	TRUE			0.002991156	8254	1.49E-07	462933	TRUE	9.86E-07	0.002929886	24.24846426	38.26134244	24.75706985
rs13270448	G	A	G	A	0.0763145	2.17E-05	0.544031	0.533679	FALSE	FALSE	FALSE	ukb-b-13348	8	50001216	0.000173929	0.89999998	462933	Cancer code, self-reported: prostate cancer	TRUE	reported	textfile	8	49088657	0.0154491	7.82E-07	GCST90199677	3-methyl-2-oxobutyrate levels	8254	2	TRUE			0.002948263	8254	3.36E-08	462933	TRUE	1.08E-06	0.00288937	23.91216834	38.26134244	24.40100746
rs141436484	G	A	G	A	0.119976	0.000395966	0.119625	0.117577	FALSE	FALSE	FALSE	ukb-b-13348	13	78655929	0.000273738	0.149999911	462933	Cancer code, self-reported: prostate cancer	TRUE	reported	textfile	13	78081794	0.0236236	3.80E-07	GCST90199677	3-methyl-2-oxobutyrate levels	8254	2	TRUE			0.00311589	8254	4.52E-06	462933	TRUE	1.30E-06	0.003031855	25.09495042	38.26134244	25.79268748
rs6437111	T	C	T	C	-0.0730313	0.00017506	0.623194	0.628519	FALSE	FALSE	FALSE	ukb-b-13348	2	150713157	0.000179499	0.330000046	462933	Cancer code, self-reported: prostate cancer	TRUE	reported	textfile	2	149856643	0.0157383	3.48E-06	GCST90199677	3-methyl-2-oxobutyrate levels	8254	2	TRUE			0.002602624	8254	2.05E-06	462933	TRUE	7.89E-06	0.002504893	20.72228186	38.26134244	21.53289506
rs9963006	A	G	A	G	-0.0758529	-5.95E-05	0.626775	0.638371	FALSE	FALSE	FALSE	ukb-b-13348	18	57603883	0.000181488	0.740000478	462933	Cancer code, self-reported: prostate cancer	TRUE	reported	textfile	18	59936651	0.016472	4.13E-06	GCST90199677	3-methyl-2-oxobutyrate levels	8254	2	TRUE			0.002563173	8254	2.32E-07	462933	TRUE	6.22E-06	0.002691887	22.27340602	38.26134244	21.20565598
rs11766962	C	T	C	T	-0.0905032	0.000184929	0.225766	0.230169	FALSE	FALSE	FALSE	ukb-b-13348	7	126493379	0.000206986	0.370000235	462933	Cancer code, self-reported: prostate cancer	TRUE	reported	textfile	7	126853325	0.0185917	1.13E-06	GCST90199678	Tartronate (hydroxymalonate) levels	8125	2	TRUE			0.002908761	8125	1.72E-06	462933	TRUE	2.53E-06	0.002863444	23.32654717	38.26134244	23.6967979
rs276286	A	G	A	G	-0.0849521	0.000110143	0.740886	0.735484	FALSE	FALSE	FALSE	ukb-b-13348	5	42051594	0.000197482	0.580000009	462933	Cancer code, self-reported: prostate cancer	TRUE	reported	textfile	5	42051492	0.0176539	1.49E-06	GCST90199678	Tartronate (hydroxymalonate) levels	8125	2	TRUE			0.00284259	8125	6.72E-07	462933	TRUE	2.67E-06	0.002770898	22.57054312	38.26134244	23.15617983
rs72801867	G	A	G	A	0.100144	9.22E-05	0.149025	0.152865	FALSE	FALSE	FALSE	ukb-b-13348	5	113813727	0.00024131	0.699999936	462933	Cancer code, self-reported: prostate cancer	TRUE	reported	textfile	5	114478030	0.021758	4.17E-06	GCST90199678	Tartronate (hydroxymalonate) levels	8125	2	TRUE			0.002601144	8125	3.15E-07	462933	TRUE	6.47E-06	0.002543641	20.71468559	38.26134244	21.18419296
rs756874	G	A	G	A	0.0744947	3.71E-05	0.366768	0.344758	FALSE	FALSE	FALSE	ukb-b-13348	15	91717237	0.000183488	0.840000027	462933	Cancer code, self-reported: prostate cancer	TRUE	reported	textfile	15	91174007	0.0159556	3.03E-06	GCST90199678	Tartronate (hydroxymalonate) levels	8125	2	TRUE			0.002676358	8125	8.81E-08	462933	TRUE	4.23E-06	0.002577716	20.99289936	38.26134244	21.79839262
rs9599028	A	T	A	T	0.0756554	-0.000143564	0.341971	0.341886	FALSE	TRUE	FALSE	ukb-b-13348	13	66432127	0.000182887	0.429999549	462933	Cancer code, self-reported: prostate cancer	TRUE	reported	textfile	13	65857995	0.0162189	3.09E-06	GCST90199678	Tartronate (hydroxymalonate) levels	8125	2	TRUE			0.002671523	8125	1.33E-06	462933	TRUE	6.22E-06	0.00257599	20.9788079	38.26134244	21.75890677
rs10250619	C	T	C	T	-0.0931159	5.64E-05	0.782659	0.792129	FALSE	FALSE	FALSE	ukb-b-13348	7	17713231	0.000213726	0.789999834	462933	Cancer code, self-reported: prostate cancer	TRUE	reported	textfile	7	17673607	0.0209692	8.97E-06	GCST90199679	2,3-dihydroxypyridine levels	6496	2	TRUE			0.003027296	6496	1.50E-07	462933	TRUE	1.21E-05	0.002949796	19.21264633	38.26134244	19.71895821
rs11129828	T	C	T	C	-0.089998	9.58E-05	0.282532	0.285735	FALSE	FALSE	FALSE	ukb-b-13348	3	39447594	0.00019219	0.620000443	462933	Cancer code, self-reported: prostate cancer	TRUE	reported	textfile	3	39406103	0.0193473	3.29E-06	GCST90199679	2,3-dihydroxypyridine levels	6496	2	TRUE			0.003320993	6496	5.36E-07	462933	TRUE	5.17E-06	0.003283718	21.39472081	38.26134244	21.63839204
rs11167700	T	A	T	A	-0.109661	7.49E-05	0.169783	0.167927	FALSE	TRUE	FALSE	ukb-b-13348	5	154162751	0.000232219	0.749999545	462933	Cancer code, self-reported: prostate cancer	TRUE	reported	textfile	5	154783191	0.0234168	2.83E-06	GCST90199679	2,3-dihydroxypyridine levels	6496	2	TRUE			0.00336568	6496	2.25E-07	462933	TRUE	4.03E-06	0.00339016	22.09059116	38.26134244	21.93053924
rs12216347	G	A	G	A	-0.0823444	0.000173297	0.376398	0.388112	FALSE	FALSE	FALSE	ukb-b-13348	6	169209049	0.000181583	0.340000065	462933	Cancer code, self-reported: prostate cancer	TRUE	reported	textfile	6	168808954	0.0183532	7.24E-06	GCST90199679	2,3-dihydroxypyridine levels	6496	2	TRUE			0.003090211	6496	1.97E-06	462933	TRUE	1.42E-05	0.003183119	20.73718688	38.26134244	20.13003566
rs13114094	C	T	C	T	0.107882	-0.000155935	0.16303	0.17193	FALSE	FALSE	FALSE	ukb-b-13348	4	68702805	0.000230717	0.499999995	462933	Cancer code, self-reported: prostate cancer	TRUE	reported	textfile	4	67837087	0.0238873	6.29E-06	GCST90199679	2,3-dihydroxypyridine levels	6496	2	TRUE			0.003131047	6496	9.87E-07	462933	TRUE	1.07E-05	0.003176182	20.69184764	38.26134244	20.39688515
rs2313588	A	C	A	C	-0.121021	-8.91E-07	0.14737	0.176976	FALSE	FALSE	FALSE	ukb-b-13348	20	61465010	0.000236479	1	462933	Cancer code, self-reported: prostate cancer	TRUE	reported	textfile	20	62833658	0.0257748	2.66E-06	GCST90199679	2,3-dihydroxypyridine levels	6496	2	TRUE			0.003383348	6496	3.07E-11	462933	TRUE	3.17E-06	0.003680622	23.9902553	38.26134244	22.04605397
rs2472297	T	C	T	C	0.0925819	-0.000388307	0.255244	0.261594	FALSE	FALSE	FALSE	ukb-b-13348	15	75027880	0.000196653	0.047999863	462933	Cancer code, self-reported: prostate cancer	TRUE	reported	textfile	15	74735539	0.0198372	3.05E-06	GCST90199679	2,3-dihydroxypyridine levels	6496	2	TRUE			0.003342912	6496	8.42E-06	462933	TRUE	1.08E-05	0.003258755	21.23154417	38.26134244	21.78168307
rs324498	A	G	A	G	0.115581	0.000381858	0.854157	0.852354	FALSE	FALSE	FALSE	ukb-b-13348	9	9059545	0.000246015	0.119999932	462933	Cancer code, self-reported: prostate cancer	TRUE	reported	textfile	9	9059545	0.0253192	5.00E-06	GCST90199679	2,3-dihydroxypyridine levels	6496	2	TRUE			0.003198669	6496	5.20E-06	462933	TRUE	1.37E-05	0.003328329	21.68634459	38.26134244	20.83881104
rs62063470	C	G	C	G	-0.0855681	-2.01E-05	0.300507	0.30532	FALSE	TRUE	FALSE	ukb-b-13348	17	6269388	0.000189819	0.919999942	462933	Cancer code, self-reported: prostate cancer	TRUE	reported	textfile	17	6366068	0.0193057	9.32E-06	GCST90199679	2,3-dihydroxypyridine levels	6496	2	TRUE			0.003015981	6496	2.43E-08	462933	TRUE	1.15E-05	0.003078164	20.05131753	38.26134244	19.64502886
rs62095761	A	G	A	G	0.0959574	0.00012072	0.266528	0.280729	FALSE	FALSE	FALSE	ukb-b-13348	18	12894288	0.000194873	0.540000299	462933	Cancer code, self-reported: prostate cancer	TRUE	reported	textfile	18	12894289	0.0199786	1.56E-06	GCST90199679	2,3-dihydroxypyridine levels	6496	2	TRUE			0.003539766	6496	8.29E-07	462933	TRUE	2.68E-06	0.00360009	23.46345293	38.26134244	23.06889757
rs7593862	C	T	C	T	0.0884833	-4.32E-05	0.287106	0.295593	FALSE	FALSE	FALSE	ukb-b-13348	2	23269996	0.000190418	0.82000009	462933	Cancer code, self-reported: prostate cancer	TRUE	reported	textfile	2	23047125	0.0192158	4.13E-06	GCST90199679	2,3-dihydroxypyridine levels	6496	2	TRUE			0.003254451	6496	1.11E-07	462933	TRUE	5.54E-06	0.00320494	20.87979611	38.26134244	21.20340862
rs8072466	C	T	C	T	-0.105486	0.000367491	0.163909	0.17032	FALSE	FALSE	FALSE	ukb-b-13348	17	29883472	0.000231301	0.11000008	462933	Cancer code, self-reported: prostate cancer	TRUE	reported	textfile	17	31556453	0.0236875	8.46E-06	GCST90199679	2,3-dihydroxypyridine levels	6496	2	TRUE			0.003044491	6496	5.45E-06	462933	TRUE	2.31E-05	0.003049833	19.86620109	38.26134244	19.83130044
rs10844993	G	T	G	T	0.0848311	0.000118419	0.230317	0.23154	FALSE	FALSE	FALSE	ukb-b-13348	12	10024007	0.000205784	0.559999965	462933	Cancer code, self-reported: prostate cancer	TRUE	reported	textfile	12	9871408	0.0180197	2.51E-06	GCST90199680	3-hydroxyoctanoate levels	8182	2	TRUE			0.002702009	8182	7.15E-07	462933	TRUE	4.47E-06	0.002551397	20.92381442	38.26134244	22.16231301
rs11141654	A	G	A	G	-0.0960652	0.000259024	0.177262	0.17414	FALSE	FALSE	FALSE	ukb-b-13348	9	89645901	0.000229082	0.259999792	462933	Cancer code, self-reported: prostate cancer	TRUE	reported	textfile	9	87030986	0.0199883	1.54E-06	GCST90199680	3-hydroxyoctanoate levels	8182	2	TRUE			0.002815805	8182	2.76E-06	462933	TRUE	3.98E-06	0.002691779	22.07818075	38.26134244	23.09832376
rs12554019	G	C	G	C	-0.0882323	2.24E-05	0.186494	0.191474	FALSE	TRUE	FALSE	ukb-b-13348	9	29241346	0.000223264	0.919999942	462933	Cancer code, self-reported: prostate cancer	TRUE	reported	textfile	9	29241348	0.0197399	7.83E-06	GCST90199680	3-hydroxyoctanoate levels	8182	2	TRUE			0.002436422	8182	2.17E-08	462933	TRUE	1.01E-05	0.002362168	19.36828712	38.26134244	19.97861161
rs12878802	C	T	C	T	-0.0800192	-5.64E-05	0.426697	0.439016	FALSE	FALSE	FALSE	ukb-b-13348	14	29901878	0.000176851	0.749999545	462933	Cancer code, self-reported: prostate cancer	TRUE	reported	textfile	14	29432672	0.0160357	6.04E-07	GCST90199680	3-hydroxyoctanoate levels	8182	2	TRUE			0.003034864	8182	2.20E-07	462933	TRUE	9.50E-07	0.003132725	25.70621728	38.26134244	24.90075784
rs1481852	G	A	G	A	-0.0810423	0.000344356	0.671158	0.682319	FALSE	FALSE	FALSE	ukb-b-13348	8	72752227	0.000190398	0.07100027	462933	Cancer code, self-reported: prostate cancer	TRUE	reported	textfile	8	71839992	0.016792	1.39E-06	GCST90199680	3-hydroxyoctanoate levels	8182	2	TRUE			0.002839425	8182	7.07E-06	462933	TRUE	5.54E-06	0.002899116	23.78371904	38.26134244	23.29263733
rs28415528	A	G	A	G	-0.119396	-0.000299922	0.317791	0.310944	FALSE	FALSE	FALSE	ukb-b-13348	1	151879761	0.000187065	0.11000008	462933	Cancer code, self-reported: prostate cancer	TRUE	reported	textfile	1	151907285	0.0162643	2.12E-13	GCST90199680	3-hydroxyoctanoate levels	8182	2	TRUE			0.006544911	8182	5.55E-06	462933	TRUE	1.70E-12	0.00618114	50.87619906	38.26134244	53.89007672
rs3752651	C	T	C	T	-0.0899675	8.04E-05	0.207803	0.198974	FALSE	FALSE	FALSE	ukb-b-13348	7	55229543	0.000217678	0.70999943	462933	Cancer code, self-reported: prostate cancer	TRUE	reported	textfile	7	55161850	0.0187912	1.69E-06	GCST90199680	3-hydroxyoctanoate levels	8182	2	TRUE			0.002794433	8182	2.95E-07	462933	TRUE	2.67E-06	0.002664933	21.85740108	38.26134244	22.92251551
rs380155	T	C	T	C	-0.0732844	-0.000188615	0.373797	0.383281	FALSE	FALSE	FALSE	ukb-b-13348	1	120199189	0.000180733	0.299999824	462933	Cancer code, self-reported: prostate cancer	TRUE	reported	textfile	1	119656566	0.016032	4.85E-06	GCST90199680	3-hydroxyoctanoate levels	8182	2	TRUE			0.002547924	8182	2.35E-06	462933	TRUE	1.13E-05	0.002514224	20.61819375	38.26134244	20.89525448
rs7741311	G	T	G	T	0.100181	0.000108774	0.133583	0.136421	FALSE	FALSE	FALSE	ukb-b-13348	6	158581594	0.000252682	0.670000304	462933	Cancer code, self-reported: prostate cancer	TRUE	reported	textfile	6	158160562	0.0220167	5.36E-06	GCST90199680	3-hydroxyoctanoate levels	8182	2	TRUE			0.002524731	8182	4.00E-07	462933	TRUE	8.52E-06	0.002323159	19.04768896	38.26134244	20.70457286
rs9314051	A	C	A	C	0.0804413	0.00029414	0.697227	0.700574	FALSE	FALSE	FALSE	ukb-b-13348	5	164477306	0.000190085	0.119999932	462933	Cancer code, self-reported: prostate cancer	TRUE	reported	textfile	5	165050300	0.0164625	1.03E-06	GCST90199680	3-hydroxyoctanoate levels	8182	2	TRUE			0.002910365	8182	5.17E-06	462933	TRUE	3.53E-06	0.002731992	22.40891938	38.26134244	23.87627571
rs9913532	T	C	T	C	-0.105503	-0.000519877	0.126959	0.127477	FALSE	FALSE	FALSE	ukb-b-13348	17	72263630	0.000260943	0.04600023	462933	Cancer code, self-reported: prostate cancer	TRUE	reported	textfile	17	74267491	0.0228355	3.83E-06	GCST90199680	3-hydroxyoctanoate levels	8182	2	TRUE			0.002602696	8182	8.57E-06	462933	TRUE	1.60E-05	0.002467503	20.23410491	38.26134244	21.34560987
rs12250365	A	G	A	G	0.0926098	-0.000140116	0.231692	0.241742	FALSE	FALSE	FALSE	ukb-b-13348	10	91532179	0.000202581	0.48999991	462933	Cancer code, self-reported: prostate cancer	TRUE	reported	textfile	10	89772422	0.0184154	4.93E-07	GCST90199681	2-hydroxyoctanoate levels	8224	2	TRUE			0.003066481	8224	1.03E-06	462933	TRUE	1.01E-06	0.003053446	25.1823281	38.26134244	25.29016014
rs13384756	T	C	T	C	-0.222042	-0.000132656	0.22539	0.220913	FALSE	FALSE	FALSE	ukb-b-13348	2	73871665	0.000208979	0.530000159	462933	Cancer code, self-reported: prostate cancer	TRUE	reported	textfile	2	73644538	0.0183336	9.21E-34	GCST90199681	2-hydroxyoctanoate levels	8224	2	TRUE			0.017527409	8224	8.70E-07	462933	TRUE	1.41E-32	0.017215435	144.0247549	38.26134244	146.6813024
rs1479581	C	T	C	T	-0.0889207	-3.69E-05	0.20195	0.209267	FALSE	FALSE	FALSE	ukb-b-13348	5	25646567	0.000213494	0.860000097	462933	Cancer code, self-reported: prostate cancer	TRUE	reported	textfile	5	25646458	0.0192855	4.01E-06	GCST90199681	2-hydroxyoctanoate levels	8224	2	TRUE			0.002578962	8224	6.45E-08	462933	TRUE	5.49E-06	0.002548647	21.00851957	38.26134244	21.25905423
rs5748916	A	G	A	G	-0.0747733	6.37E-05	0.324124	0.331069	FALSE	FALSE	FALSE	ukb-b-13348	22	17637878	0.000184651	0.730000235	462933	Cancer code, self-reported: prostate cancer	TRUE	reported	textfile	22	17156988	0.0168719	9.34E-06	GCST90199681	2-hydroxyoctanoate levels	8224	2	TRUE			0.00238315	8224	2.57E-07	462933	TRUE	1.39E-05	0.002449635	20.19035463	38.26134244	19.64106851
rs6503343	A	G	A	G	-0.112122	-0.000197356	0.112013	0.115253	FALSE	FALSE	FALSE	ukb-b-13348	17	10921599	0.000271654	0.470000154	462933	Cancer code, self-reported: prostate cancer	TRUE	reported	textfile	17	11018282	0.0249261	6.85E-06	GCST90199681	2-hydroxyoctanoate levels	8224	2	TRUE			0.002454868	8224	1.14E-06	462933	TRUE	1.30E-05	0.002500845	20.61349537	38.26134244	20.23359282
rs72622236	C	A	C	A	-0.0740584	-0.000445283	0.385805	0.385221	FALSE	FALSE	FALSE	ukb-b-13348	16	49661338	0.000178644	0.0129999	462933	Cancer code, self-reported: prostate cancer	TRUE	reported	textfile	16	49627427	0.0160837	4.13E-06	GCST90199681	2-hydroxyoctanoate levels	8224	2	TRUE			0.002572058	8224	1.34E-05	462933	TRUE	2.31E-05	0.002599278	21.42696048	38.26134244	21.20199474
rs11741406	A	G	A	G	0.0865002	0.000189174	0.193256	0.200253	FALSE	FALSE	FALSE	ukb-b-13348	5	6518304	0.000217842	0.390000353	462933	Cancer code, self-reported: prostate cancer	TRUE	reported	textfile	5	6518191	0.0193084	7.47E-06	GCST90199682	Homocitrulline levels	7998	2	TRUE			0.002503688	7998	1.63E-06	462933	TRUE	1.52E-05	0.002333098	18.69907701	38.26134244	20.06973549
rs12490555	T	C	T	C	0.0844343	4.62E-05	0.233488	0.225643	FALSE	FALSE	FALSE	ukb-b-13348	3	53228836	0.000207217	0.82000009	462933	Cancer code, self-reported: prostate cancer	TRUE	reported	textfile	3	53194820	0.0180873	3.04E-06	GCST90199682	Homocitrulline levels	7998	2	TRUE			0.002717913	7998	1.07E-07	462933	TRUE	4.29E-06	0.002551828	20.45661539	38.26134244	21.79166082
rs12726652	A	G	A	G	-0.0844405	-0.000208393	0.201091	0.207507	FALSE	FALSE	FALSE	ukb-b-13348	1	107432576	0.000213785	0.330000046	462933	Cancer code, self-reported: prostate cancer	TRUE	reported	textfile	1	106889954	0.0186944	6.28E-06	GCST90199682	Homocitrulline levels	7998	2	TRUE			0.002545066	7998	2.05E-06	462933	TRUE	1.37E-05	0.002290981	18.36075024	38.26134244	20.40227188
rs12989742	C	T	C	T	0.0759281	-8.32E-05	0.292502	0.30107	FALSE	FALSE	FALSE	ukb-b-13348	2	241729077	0.000189735	0.660000098	462933	Cancer code, self-reported: prostate cancer	TRUE	reported	textfile	2	240789660	0.0168742	6.81E-06	GCST90199682	Homocitrulline levels	7998	2	TRUE			0.002525734	7998	4.15E-07	462933	TRUE	1.07E-05	0.002386103	19.12491052	38.26134244	20.24690664
rs17011873	C	T	C	T	-0.0849946	-0.000111206	0.21935	0.213487	FALSE	FALSE	FALSE	ukb-b-13348	2	125446190	0.000211598	0.599999654	462933	Cancer code, self-reported: prostate cancer	TRUE	reported	textfile	2	124688613	0.0183847	3.78E-06	GCST90199682	Homocitrulline levels	7998	2	TRUE			0.002665861	7998	5.97E-07	462933	TRUE	6.39E-06	0.00247404	19.83148545	38.26134244	21.37320118
rs2285761	T	G	T	G	0.0877735	0.000242329	0.179857	0.179929	FALSE	FALSE	FALSE	ukb-b-13348	4	7770723	0.000225918	0.27999998	462933	Cancer code, self-reported: prostate cancer	TRUE	reported	textfile	4	7768996	0.019671	8.12E-06	GCST90199682	Homocitrulline levels	7998	2	TRUE			0.002483826	7998	2.49E-06	462933	TRUE	1.85E-05	0.002272866	18.21523413	38.26134244	19.91012359
rs2727548	A	G	A	G	-0.0708743	-4.29E-06	0.506254	0.507578	FALSE	FALSE	FALSE	ukb-b-13348	7	151423345	0.000174263	0.98000001	462933	Cancer code, self-reported: prostate cancer	TRUE	reported	textfile	7	151726259	0.0154929	4.77E-06	GCST90199682	Homocitrulline levels	7998	2	TRUE			0.002610383	7998	1.31E-09	462933	TRUE	5.89E-06	0.00251119	20.13002767	38.26134244	20.92724842
rs3211568	A	G	A	G	0.08928	0.000475357	0.192497	0.192015	FALSE	FALSE	FALSE	ukb-b-13348	16	89629780	0.000220944	0.030999879	462933	Cancer code, self-reported: prostate cancer	TRUE	reported	textfile	16	89563372	0.0193344	3.88E-06	GCST90199682	Homocitrulline levels	7998	2	TRUE			0.002659608	7998	1.00E-05	462933	TRUE	1.74E-05	0.002478029	19.86354619	38.26134244	21.3229341
rs34463406	T	C	T	C	-0.0690213	0.00020018	0.380988	0.389355	FALSE	FALSE	FALSE	ukb-b-13348	5	115305411	0.000178272	0.259999792	462933	Cancer code, self-reported: prostate cancer	TRUE	reported	textfile	5	115969714	0.0155186	8.68E-06	GCST90199682	Homocitrulline levels	7998	2	TRUE			0.00246783	7998	2.72E-06	462933	TRUE	2.03E-05	0.002247018	18.00762266	38.26134244	19.78158978
rs4390625	G	A	G	A	-0.0943027	-0.000153244	0.740662	0.749079	FALSE	FALSE	FALSE	ukb-b-13348	17	37620347	0.000199884	0.440000328	462933	Cancer code, self-reported: prostate cancer	TRUE	reported	textfile	17	39464094	0.0172638	4.70E-08	GCST90199682	Homocitrulline levels	7998	2	TRUE			0.003717792	7998	1.27E-06	462933	TRUE	1.08E-07	0.003416367	27.4109133	38.26134244	29.83839524
rs61197953	C	T	C	T	0.0706504	-0.00035649	0.420836	0.409659	FALSE	FALSE	FALSE	ukb-b-13348	18	1613351	0.000176834	0.043999729	462933	Cancer code, self-reported: prostate cancer	TRUE	reported	textfile	18	1613350	0.0154811	5.03E-06	GCST90199682	Homocitrulline levels	7998	2	TRUE			0.002597904	7998	8.78E-06	462933	TRUE	2.05E-05	0.002433177	19.50313725	38.26134244	20.8269473
rs6736866	G	C	G	C	-0.0830696	-0.00013407	0.230629	0.22734	FALSE	TRUE	FALSE	ukb-b-13348	2	73661986	0.000206964	0.519999589	462933	Cancer code, self-reported: prostate cancer	TRUE	reported	textfile	2	73434858	0.017955	3.72E-06	GCST90199682	Homocitrulline levels	7998	2	TRUE			0.002669805	7998	9.06E-07	462933	TRUE	6.78E-06	0.00244886	19.62915383	38.26134244	21.40491066
rs8025295	G	C	G	C	0.0862129	-0.000128498	0.775299	0.77036	FALSE	TRUE	FALSE	ukb-b-13348	15	94007348	0.000206714	0.530000159	462933	Cancer code, self-reported: prostate cancer	TRUE	reported	textfile	15	93464119	0.0184313	2.90E-06	GCST90199682	Homocitrulline levels	7998	2	TRUE			0.002728809	7998	8.35E-07	462933	TRUE	5.26E-06	0.002589696	20.76097127	38.26134244	21.87925711
rs8101881	T	C	T	C	0.254197	-0.00016949	0.606808	0.602565	FALSE	FALSE	FALSE	ukb-b-13348	19	33364628	0.000177171	0.340000065	462933	Cancer code, self-reported: prostate cancer	TRUE	reported	textfile	19	32873722	0.0152966	5.17E-62	GCST90199682	Homocitrulline levels	7998	2	TRUE			0.033383543	7998	1.98E-06	462933	TRUE	1.99E-59	0.030833783	254.3907561	38.26134244	276.1537984
rs11227288	C	G	C	G	0.0899903	0.000456435	0.180316	0.192087	FALSE	TRUE	FALSE	ukb-b-13348	11	65516588	0.000220388	0.037999685	462933	Cancer code, self-reported: prostate cancer	TRUE	reported	textfile	11	65749117	0.019745	5.17E-06	GCST90199683	Indoleacetate levels	8208	2	TRUE			0.00252492	8208	9.27E-06	462933	TRUE	2.21E-05	0.002393879	19.69130617	38.26134244	20.77194304
rs11518601	T	C	T	C	-0.111869	-0.000267175	0.118732	0.127493	FALSE	FALSE	FALSE	ukb-b-13348	11	55006440	0.000262961	0.310000219	462933	Cancer code, self-reported: prostate cancer	TRUE	reported	textfile	11	55238964	0.0240488	3.29E-06	GCST90199683	Indoleacetate levels	8208	2	TRUE			0.00263001	8208	2.23E-06	462933	TRUE	7.65E-06	0.002618938	21.54744033	38.26134244	21.63877597
rs11889711	T	C	T	C	-0.0719998	0.000145712	0.620089	0.616345	FALSE	FALSE	FALSE	ukb-b-13348	2	18117236	0.00017823	0.410000135	462933	Cancer code, self-reported: prostate cancer	TRUE	reported	textfile	2	17935969	0.0157071	4.56E-06	GCST90199683	Indoleacetate levels	8208	2	TRUE			0.002554044	8208	1.44E-06	462933	TRUE	9.26E-06	0.002442466	20.09194733	38.26134244	21.0121534
rs13353672	A	G	A	G	0.0847569	0.000104004	0.206417	0.211194	FALSE	FALSE	FALSE	ukb-b-13348	4	182159601	0.000215124	0.630000654	462933	Cancer code, self-reported: prostate cancer	TRUE	reported	textfile	4	181238448	0.0190801	8.91E-06	GCST90199683	Indoleacetate levels	8208	2	TRUE			0.002398912	8208	5.05E-07	462933	TRUE	1.44E-05	0.00235352	19.35854799	38.26134244	19.73280548
rs1479	G	T	G	T	0.0905519	-3.09E-05	0.197771	0.212203	FALSE	FALSE	FALSE	ukb-b-13348	2	113975104	0.000214496	0.889999986	462933	Cancer code, self-reported: prostate cancer	TRUE	reported	textfile	2	113217527	0.0192077	2.42E-06	GCST90199683	Indoleacetate levels	8208	2	TRUE			0.002701085	8208	4.49E-08	462933	TRUE	3.29E-06	0.002601873	21.4066674	38.26134244	22.22513495
rs1929252	C	A	C	A	-0.0790401	0.000225281	0.251463	0.24966	FALSE	FALSE	FALSE	ukb-b-13348	10	30190956	0.000199885	0.259999792	462933	Cancer code, self-reported: prostate cancer	TRUE	reported	textfile	10	29902027	0.0175887	7.00E-06	GCST90199683	Indoleacetate levels	8208	2	TRUE			0.00245487	8208	2.74E-06	462933	TRUE	1.68E-05	0.002351865	19.34489781	38.26134244	20.19423841
rs2999546	T	G	T	G	0.0721966	0.000269017	0.637541	0.645122	FALSE	FALSE	FALSE	ukb-b-13348	1	151907839	0.000180779	0.139999988	462933	Cancer code, self-reported: prostate cancer	TRUE	reported	textfile	1	151935363	0.0158469	5.22E-06	GCST90199683	Indoleacetate levels	8208	2	TRUE			0.002522994	8208	4.78E-06	462933	TRUE	1.58E-05	0.002408965	19.8157023	38.26134244	20.75605708
rs4584428	T	G	T	G	0.109808	0.000134817	0.11603	0.124865	FALSE	FALSE	FALSE	ukb-b-13348	1	234627743	0.000264076	0.610000232	462933	Cancer code, self-reported: prostate cancer	TRUE	reported	textfile	1	234491997	0.0239353	4.48E-06	GCST90199683	Indoleacetate levels	8208	2	TRUE			0.002558269	8208	5.63E-07	462933	TRUE	7.54E-06	0.002473465	20.34758319	38.26134244	21.04700056
rs9866361	A	G	A	G	0.0952028	2.20E-05	0.164093	0.158346	FALSE	FALSE	FALSE	ukb-b-13348	3	178907849	0.000237788	0.929999896	462933	Cancer code, self-reported: prostate cancer	TRUE	reported	textfile	3	179190061	0.0206127	3.86E-06	GCST90199683	Indoleacetate levels	8208	2	TRUE			0.00259281	8208	1.84E-08	462933	TRUE	5.02E-06	0.002486437	20.45456081	38.26134244	21.33190683
rs11033752	T	C	T	C	-0.0907355	-0.000200058	0.17797	0.190343	FALSE	FALSE	FALSE	ukb-b-13348	11	36729709	0.00022174	0.370000235	462933	Cancer code, self-reported: prostate cancer	TRUE	reported	textfile	11	36708159	0.0204967	9.56E-06	GCST90199684	1-linoleoylglycerol (18:2) levels	8212	2	TRUE			0.002381267	8212	1.76E-06	462933	TRUE	1.98E-05	0.002408901	19.82483259	38.26134244	19.59686425
rs12447287	C	T	C	T	0.081903	-0.000239678	0.245284	0.246036	FALSE	FALSE	FALSE	ukb-b-13348	16	56937998	0.000202296	0.239999866	462933	Cancer code, self-reported: prostate cancer	TRUE	reported	textfile	16	56904086	0.0180828	5.92E-06	GCST90199684	1-linoleoylglycerol (18:2) levels	8212	2	TRUE			0.002492535	8212	3.03E-06	462933	TRUE	1.48E-05	0.002483604	20.44115853	38.26134244	20.51484602
rs17410962	A	G	A	G	-0.11411	-2.05E-05	0.120383	0.118784	FALSE	FALSE	FALSE	ukb-b-13348	8	19848080	0.000267898	0.9400001	462933	Cancer code, self-reported: prostate cancer	TRUE	reported	textfile	8	19990569	0.0235805	1.30E-06	GCST90199684	1-linoleoylglycerol (18:2) levels	8212	2	TRUE			0.002844207	8212	1.27E-08	462933	TRUE	1.72E-06	0.002757631	22.70275791	38.26134244	23.41754651
rs2943179	T	C	T	C	-0.0822174	-8.85E-05	0.221974	0.220205	FALSE	FALSE	FALSE	ukb-b-13348	8	88125316	0.000210429	0.670000304	462933	Cancer code, self-reported: prostate cancer	TRUE	reported	textfile	8	87113088	0.0185161	8.98E-06	GCST90199684	1-linoleoylglycerol (18:2) levels	8212	2	TRUE			0.002395761	8212	3.82E-07	462933	TRUE	1.40E-05	0.002334822	19.21374553	38.26134244	19.71643731
rs964184	C	G	C	G	-0.116525	-4.74E-05	0.868723	0.866372	FALSE	TRUE	FALSE	ukb-b-13348	11	116648917	0.000254742	0.84999995	462933	Cancer code, self-reported: prostate cancer	TRUE	reported	textfile	11	116778201	0.0229017	3.62E-07	GCST90199684	1-linoleoylglycerol (18:2) levels	8212	2	TRUE			0.003143347	8212	7.47E-08	462933	TRUE	5.28E-07	0.003096978	25.50518201	38.26134244	25.88825516
rs9894638	C	T	C	T	0.0857298	0.000191376	0.211593	0.210539	FALSE	FALSE	FALSE	ukb-b-13348	17	44912901	0.000215778	0.380000353	462933	Cancer code, self-reported: prostate cancer	TRUE	reported	textfile	17	46835535	0.0192292	8.26E-06	GCST90199684	1-linoleoylglycerol (18:2) levels	8212	2	TRUE			0.002415171	8212	1.70E-06	462933	TRUE	1.71E-05	0.002452141	20.18156312	38.26134244	19.87655836
rs11552067	A	G	A	G	0.0845951	0.000163925	0.587463	0.582413	FALSE	FALSE	FALSE	ukb-b-13348	21	45750248	0.000177493	0.359999585	462933	Cancer code, self-reported: prostate cancer	TRUE	reported	textfile	21	44330365	0.0181892	3.31E-06	GCST90199685	2-linoleoylglycerol (18:2) levels	6378	2	TRUE			0.003380991	6378	1.84E-06	462933	TRUE	6.53E-06	0.003468677	22.1932646	38.26134244	21.63033371
rs11924632	G	A	G	A	-0.0837752	-0.000181159	0.319162	0.319028	FALSE	FALSE	FALSE	ukb-b-13348	3	8384132	0.000186429	0.330000046	462933	Cancer code, self-reported: prostate cancer	TRUE	reported	textfile	3	8342446	0.0189266	9.59E-06	GCST90199685	2-linoleoylglycerol (18:2) levels	6378	2	TRUE			0.003063409	6378	2.04E-06	462933	TRUE	1.87E-05	0.003050113	19.50701812	38.26134244	19.5923143
rs4972489	C	A	C	A	0.109484	-0.000102727	0.219483	0.227546	FALSE	FALSE	FALSE	ukb-b-13348	2	176734598	0.000208376	0.620000443	462933	Cancer code, self-reported: prostate cancer	TRUE	reported	textfile	2	175869870	0.0215719	3.87E-07	GCST90199685	2-linoleoylglycerol (18:2) levels	6378	2	TRUE			0.004023696	6378	5.25E-07	462933	TRUE	6.38E-07	0.004106904	26.29360587	38.26134244	25.75873405
rs56327721	T	C	T	C	-0.132143	-0.000281404	0.106214	0.113632	FALSE	FALSE	FALSE	ukb-b-13348	17	76405302	0.000274861	0.310000219	462933	Cancer code, self-reported: prostate cancer	TRUE	reported	textfile	17	78409221	0.0284005	3.27E-06	GCST90199685	2-linoleoylglycerol (18:2) levels	6378	2	TRUE			0.003383888	6378	2.26E-06	462933	TRUE	6.83E-06	0.003315382	21.20919501	38.26134244	21.64892583
rs59927118	T	C	T	C	0.0964238	-5.98E-05	0.233493	0.230114	FALSE	FALSE	FALSE	ukb-b-13348	8	10785026	0.000206543	0.770000487	462933	Cancer code, self-reported: prostate cancer	TRUE	reported	textfile	8	10927516	0.0209287	4.08E-06	GCST90199685	2-linoleoylglycerol (18:2) levels	6378	2	TRUE			0.003318121	6378	1.81E-07	462933	TRUE	5.65E-06	0.003328039	21.29043523	38.26134244	21.22677322
rs952263	T	G	T	G	0.0960714	-0.000183671	0.231638	0.239722	FALSE	FALSE	FALSE	ukb-b-13348	2	52822501	0.000203719	0.370000235	462933	Cancer code, self-reported: prostate cancer	TRUE	reported	textfile	2	52595363	0.0209226	4.40E-06	GCST90199685	2-linoleoylglycerol (18:2) levels	6378	2	TRUE			0.003295906	6378	1.76E-06	462933	TRUE	8.49E-06	0.003285443	21.01703399	38.26134244	21.08419065
rs11681248	T	C	T	C	-0.0861776	0.000218912	0.629022	0.708149	FALSE	FALSE	FALSE	ukb-b-13348	2	136820076	0.000189774	0.249999995	462933	Cancer code, self-reported: prostate cancer	TRUE	reported	textfile	2	136062506	0.01577	4.64E-08	GCST90199686	Indolepropionate levels	8153	2	TRUE			0.003650281	8153	2.87E-06	462933	TRUE	1.43E-07	0.003466034	28.34990211	38.26134244	29.86244779
rs1878503	A	G	A	G	0.0695737	2.88E-05	0.46355	0.473734	FALSE	FALSE	FALSE	ukb-b-13348	2	72251751	0.00017482	0.870000095	462933	Cancer code, self-reported: prostate cancer	TRUE	reported	textfile	2	72024621	0.0155972	8.17E-06	GCST90199686	Indolepropionate levels	8153	2	TRUE			0.002435158	8153	5.88E-08	462933	TRUE	1.09E-05	0.002407388	19.66997011	38.26134244	19.89742692
rs4316784	C	T	C	T	0.0920404	-0.000122245	0.826904	0.83059	FALSE	FALSE	FALSE	ukb-b-13348	16	74651619	0.00023117	0.599999654	462933	Cancer code, self-reported: prostate cancer	TRUE	reported	textfile	16	74617721	0.0207915	9.56E-06	GCST90199686	Indolepropionate levels	8153	2	TRUE			0.002398455	8153	6.04E-07	462933	TRUE	1.58E-05	0.002425097	19.81501903	38.26134244	19.59680854
rs76260755	T	C	T	C	-0.113035	-0.00027563	0.110017	0.127941	FALSE	FALSE	FALSE	ukb-b-13348	3	2608191	0.000272911	0.310000219	462933	Cancer code, self-reported: prostate cancer	TRUE	reported	textfile	3	2566507	0.0255573	9.74E-06	GCST90199686	Indolepropionate levels	8153	2	TRUE			0.00239411	8153	2.20E-06	462933	TRUE	2.14E-05	0.002502058	20.44543085	38.26134244	19.56121991
rs853154	C	G	C	G	0.102766	0.000320472	0.156615	0.163326	FALSE	TRUE	FALSE	ukb-b-13348	5	142626048	0.000234621	0.170000031	462933	Cancer code, self-reported: prostate cancer	TRUE	reported	textfile	5	143246483	0.0214138	1.59E-06	GCST90199686	Indolepropionate levels	8153	2	TRUE			0.002817573	8153	4.03E-06	462933	TRUE	4.76E-06	0.002789897	22.80406927	38.26134244	23.03092712
rs9565718	A	T	A	T	-0.0847838	5.41E-05	0.630251	0.637096	FALSE	TRUE	FALSE	ukb-b-13348	13	82593431	0.000181465	0.770000487	462933	Cancer code, self-reported: prostate cancer	TRUE	reported	textfile	13	82019296	0.0167172	3.94E-07	GCST90199686	Indolepropionate levels	8153	2	TRUE			0.003145716	8153	1.92E-07	462933	TRUE	6.18E-07	0.003350243	27.39962573	38.26134244	25.72164138
rs11126412	T	A	T	A	0.0812665	-0.000140106	0.222311	0.219917	FALSE	TRUE	FALSE	ukb-b-13348	2	73887634	0.000209389	0.499999995	462933	Cancer code, self-reported: prostate cancer	TRUE	reported	textfile	2	73660507	0.0182574	8.54E-06	GCST90199687	Threonate levels	8151	2	TRUE			0.002425416	8151	9.67E-07	462933	TRUE	1.54E-05	0.0022836	18.65164851	38.26134244	19.8127724
rs4663135	C	T	C	T	0.0837071	-8.04E-05	0.784904	0.78658	FALSE	FALSE	FALSE	ukb-b-13348	2	235311323	0.000213138	0.70999943	462933	Cancer code, self-reported: prostate cancer	TRUE	reported	textfile	2	234402679	0.018929	9.77E-06	GCST90199687	Threonate levels	8151	2	TRUE			0.002393999	8151	3.08E-07	462933	TRUE	1.48E-05	0.002365939	19.32575698	38.26134244	19.55551465
rs4783107	C	T	C	T	-0.116779	0.000355584	0.886875	0.883148	FALSE	FALSE	FALSE	ukb-b-13348	16	84996447	0.000269615	0.190000175	462933	Cancer code, self-reported: prostate cancer	TRUE	reported	textfile	16	84962841	0.0239738	1.11E-06	GCST90199687	Threonate levels	8151	2	TRUE			0.002903279	8151	3.76E-06	462933	TRUE	3.28E-06	0.002736406	22.36015745	38.26134244	23.72770576
rs535146	A	T	A	T	0.0748445	-0.000146558	0.384514	0.384757	FALSE	TRUE	FALSE	ukb-b-13348	3	6981592	0.000179321	0.410000135	462933	Cancer code, self-reported: prostate cancer	TRUE	reported	textfile	3	6939905	0.0158705	2.41E-06	GCST90199687	Threonate levels	8151	2	TRUE			0.002721765	8151	1.44E-06	462933	TRUE	4.99E-06	0.00265143	21.66394092	38.26134244	22.24019363
rs826459	A	G	A	G	0.0767693	-0.000252042	0.70797	0.713927	FALSE	FALSE	FALSE	ukb-b-13348	10	72406750	0.000191923	0.190000175	462933	Cancer code, self-reported: prostate cancer	TRUE	reported	textfile	10	70646994	0.017064	6.83E-06	GCST90199687	Threonate levels	8151	2	TRUE			0.002477604	8151	3.73E-06	462933	TRUE	1.83E-05	0.002436955	19.90725804	38.26134244	20.24013833
rs1047891	A	C	A	C	0.381478	-0.000355091	0.307889	0.31577	FALSE	FALSE	FALSE	ukb-b-13348	2	211540507	0.000186431	0.056999363	462933	Cancer code, self-reported: prostate cancer	TRUE	reported	textfile	2	210675783	0.0157461	1.16E-129	GCST90199688	N-acetylglycine levels	8250	2	TRUE			0.066433851	8250	7.84E-06	462933	TRUE	5.89E-122	0.062021021	545.37404	38.26134244	586.9390215
rs10757444	A	G	A	G	0.080588	-6.16E-05	0.69497	0.691632	FALSE	FALSE	FALSE	ukb-b-13348	9	23661370	0.000187732	0.740000478	462933	Cancer code, self-reported: prostate cancer	TRUE	reported	textfile	9	23661372	0.0163581	8.37E-07	GCST90199688	N-acetylglycine levels	8250	2	TRUE			0.002933934	8250	2.33E-07	462933	TRUE	1.32E-06	0.002753464	22.77327441	38.26134244	24.27029404
rs11136810	G	C	G	C	0.072029	-3.24E-05	0.400543	0.395552	FALSE	TRUE	FALSE	ukb-b-13348	8	4812338	0.000178268	0.860000097	462933	Cancer code, self-reported: prostate cancer	TRUE	reported	textfile	8	4954816	0.0152368	2.28E-06	GCST90199688	N-acetylglycine levels	8250	2	TRUE			0.002702113	8250	7.13E-08	462933	TRUE	3.17E-06	0.002491449	20.60079467	38.26134244	22.34741205
rs16824802	T	C	T	C	0.0978791	-2.08E-05	0.201151	0.209839	FALSE	FALSE	FALSE	ukb-b-13348	2	146112465	0.000213739	0.919999942	462933	Cancer code, self-reported: prostate cancer	TRUE	reported	textfile	2	145354897	0.0188923	2.21E-07	GCST90199688	N-acetylglycine levels	8250	2	TRUE			0.003243774	8250	2.05E-08	462933	TRUE	3.07E-07	0.003078909	25.4732695	38.26134244	26.84171545
rs2329096	T	C	T	C	0.0709468	-0.000109425	0.351672	0.355227	FALSE	FALSE	FALSE	ukb-b-13348	13	79049759	0.000181191	0.550000393	462933	Cancer code, self-reported: prostate cancer	TRUE	reported	textfile	13	78475624	0.015894	8.05E-06	GCST90199688	N-acetylglycine levels	8250	2	TRUE			0.00240992	8250	7.88E-07	462933	TRUE	1.41E-05	0.00229524	18.9746947	38.26134244	19.92504019
rs358908	C	T	C	T	-0.0883162	-8.11E-05	0.258424	0.272568	FALSE	FALSE	FALSE	ukb-b-13348	3	155405742	0.000195706	0.680000137	462933	Cancer code, self-reported: prostate cancer	TRUE	reported	textfile	3	155687953	0.0172318	2.97E-07	GCST90199688	N-acetylglycine levels	8250	2	TRUE			0.003174606	8250	3.71E-07	462933	TRUE	5.10E-07	0.002989505	24.73137012	38.26134244	26.26754336
rs596603	G	T	G	T	-0.115999	0.000326644	0.572668	0.559646	FALSE	FALSE	FALSE	ukb-b-13348	11	67359603	0.00017494	0.061999759	462933	Cancer code, self-reported: prostate cancer	TRUE	reported	textfile	11	67592132	0.0149808	9.70E-15	GCST90199688	N-acetylglycine levels	8250	2	TRUE			0.007216793	8250	7.53E-06	462933	TRUE	1.19E-13	0.006585774	54.67957054	38.26134244	59.95680452
rs62182612	A	G	A	G	-0.0838786	0.00013859	0.194247	0.198247	FALSE	FALSE	FALSE	ukb-b-13348	2	213103214	0.000217776	0.519999589	462933	Cancer code, self-reported: prostate cancer	TRUE	reported	textfile	2	212238489	0.0187414	7.62E-06	GCST90199688	N-acetylglycine levels	8250	2	TRUE			0.002422681	8250	8.75E-07	462933	TRUE	1.36E-05	0.002202361	18.20517147	38.26134244	20.03079961
rs75446748	C	T	C	T	-0.100817	0.000309508	0.142724	0.15845	FALSE	FALSE	FALSE	ukb-b-13348	1	35375241	0.000239437	0.200000002	462933	Cancer code, self-reported: prostate cancer	TRUE	reported	textfile	1	34909640	0.0215403	2.86E-06	GCST90199688	N-acetylglycine levels	8250	2	TRUE			0.002648887	8250	3.61E-06	462933	TRUE	7.97E-06	0.002487226	20.56578998	38.26134244	21.9060485
rs9614932	T	C	T	C	-0.101483	-1.45E-05	0.143251	0.144834	FALSE	FALSE	FALSE	ukb-b-13348	22	45182565	0.000247096	0.949999988	462933	Cancer code, self-reported: prostate cancer	TRUE	reported	textfile	22	44786685	0.0214974	2.35E-06	GCST90199688	N-acetylglycine levels	8250	2	TRUE			0.0026946	8250	7.45E-09	462933	TRUE	3.03E-06	0.002527946	20.90334431	38.26134244	22.28510679
rs9821781	A	G	A	G	0.0826592	-6.32E-05	0.560748	0.560182	FALSE	FALSE	FALSE	ukb-b-13348	3	149362405	0.000174886	0.719999177	462933	Cancer code, self-reported: prostate cancer	TRUE	reported	textfile	3	149644618	0.0152654	6.14E-08	GCST90199688	N-acetylglycine levels	8250	2	TRUE			0.003542226	8250	2.82E-07	462933	TRUE	1.06E-07	0.003365843	27.85523053	38.26134244	29.32013855
rs11101389	A	T	A	T	-0.0917167	0.000252539	0.268308	0.262204	FALSE	TRUE	FALSE	ukb-b-13348	10	49787537	0.000197641	0.200000002	462933	Cancer code, self-reported: prostate cancer	TRUE	reported	textfile	10	48579492	0.0190277	1.43E-06	GCST90199689	Glycolithocholate levels	7158	2	TRUE			0.00323628	7158	3.53E-06	462933	TRUE	3.79E-06	0.003302849	23.7135121	38.26134244	23.23401415
rs13405102	G	A	G	A	0.0780611	0.00018409	0.467103	0.470903	FALSE	FALSE	FALSE	ukb-b-13348	2	47249832	0.000175587	0.290000001	462933	Cancer code, self-reported: prostate cancer	TRUE	reported	textfile	2	47022693	0.0171532	5.34E-06	GCST90199689	Glycolithocholate levels	7158	2	TRUE			0.002885716	7158	2.37E-06	462933	TRUE	1.16E-05	0.003033579	21.77434311	38.26134244	20.70994908
rs16982178	A	G	A	G	-0.111062	9.36E-05	0.143877	0.146155	FALSE	FALSE	FALSE	ukb-b-13348	22	26877463	0.000245396	0.699999936	462933	Cancer code, self-reported: prostate cancer	TRUE	reported	textfile	22	26481497	0.0236265	2.59E-06	GCST90199689	Glycolithocholate levels	7158	2	TRUE			0.003078385	7158	3.14E-07	462933	TRUE	3.93E-06	0.003038705	21.8112496	38.26134244	22.09694317
rs296366	C	T	C	T	-0.0945409	7.71E-05	0.754105	0.75845	FALSE	FALSE	FALSE	ukb-b-13348	19	48374538	0.000203728	0.70999943	462933	Cancer code, self-reported: prostate cancer	TRUE	reported	textfile	19	47871281	0.0194924	1.23E-06	GCST90199689	Glycolithocholate levels	7158	2	TRUE			0.003276523	7158	3.09E-07	462933	TRUE	1.90E-06	0.003314752	23.79925049	38.26134244	23.52387348
rs55971662	T	C	T	C	0.0761508	-0.000105527	0.440459	0.443481	FALSE	FALSE	FALSE	ukb-b-13348	2	241584954	0.000175231	0.550000393	462933	Cancer code, self-reported: prostate cancer	TRUE	reported	textfile	2	240645537	0.0170398	7.86E-06	GCST90199689	Glycolithocholate levels	7158	2	TRUE			0.002783167	7158	7.83E-07	462933	TRUE	1.31E-05	0.002858356	20.51303008	38.26134244	19.97192628
rs6823721	T	C	T	C	-0.0756087	3.86E-05	0.520367	0.5353	FALSE	FALSE	FALSE	ukb-b-13348	4	122573054	0.000173872	0.82000009	462933	Cancer code, self-reported: prostate cancer	TRUE	reported	textfile	4	121651899	0.0164302	4.19E-06	GCST90199689	Glycolithocholate levels	7158	2	TRUE			0.002950558	7158	1.06E-07	462933	TRUE	5.71E-06	0.002853595	20.47876418	38.26134244	21.17667843
rs7629795	A	T	A	T	0.108234	0.000365628	0.864328	0.865137	FALSE	TRUE	FALSE	ukb-b-13348	3	180588184	0.000254328	0.149999911	462933	Cancer code, self-reported: prostate cancer	TRUE	reported	textfile	3	180870396	0.0242047	7.76E-06	GCST90199689	Glycolithocholate levels	7158	2	TRUE			0.002786415	7158	4.46E-06	462933	TRUE	2.07E-05	0.002747427	19.71475524	38.26134244	19.99530391
rs7646869	A	C	A	C	-0.0761641	0.000373191	0.383482	0.383153	FALSE	FALSE	FALSE	ukb-b-13348	3	18653419	0.000178861	0.036999853	462933	Cancer code, self-reported: prostate cancer	TRUE	reported	textfile	3	18611927	0.0170125	7.57E-06	GCST90199689	Glycolithocholate levels	7158	2	TRUE			0.002793054	7158	9.40E-06	462933	TRUE	2.88E-05	0.002742972	19.68269649	38.26134244	20.04307505
rs10459865	C	T	C	T	0.105994	0.000420541	0.112471	0.10858	FALSE	FALSE	FALSE	ukb-b-13348	16	77117426	0.000279215	0.129999895	462933	Cancer code, self-reported: prostate cancer	TRUE	reported	textfile	16	77083529	0.0236672	7.52E-06	GCST90199690	EDTA levels	8239	2	TRUE			0.002429089	8239	4.90E-06	462933	TRUE	2.26E-05	0.00224293	18.51654353	38.26134244	20.05713059
rs11688483	G	A	G	A	-0.0751194	-3.29E-05	0.310804	0.305574	FALSE	FALSE	FALSE	ukb-b-13348	2	153804944	0.000189046	0.860000097	462933	Cancer code, self-reported: prostate cancer	TRUE	reported	textfile	2	152948430	0.0163022	4.07E-06	GCST90199690	EDTA levels	8239	2	TRUE			0.002571134	8239	6.55E-08	462933	TRUE	5.57E-06	0.002417484	19.96106924	38.26134244	21.23302089
rs2435388	G	A	G	A	-0.0823434	0.000330486	0.765692	0.782339	FALSE	FALSE	FALSE	ukb-b-13348	2	137623859	0.000210472	0.119999932	462933	Cancer code, self-reported: prostate cancer	TRUE	reported	textfile	2	136866289	0.0178025	3.74E-06	GCST90199690	EDTA levels	8239	2	TRUE			0.002590598	8239	5.33E-06	462933	TRUE	1.21E-05	0.002432926	20.08888221	38.26134244	21.39417784
rs34922061	A	C	A	C	0.0893043	-7.88E-05	0.17996	0.184878	FALSE	FALSE	FALSE	ukb-b-13348	15	82197815	0.000227863	0.730000235	462933	Cancer code, self-reported: prostate cancer	TRUE	reported	textfile	15	81905474	0.0197543	6.16E-06	GCST90199690	EDTA levels	8239	2	TRUE			0.002475006	8239	2.58E-07	462933	TRUE	9.28E-06	0.002353888	19.43472098	38.26134244	20.43720266
rs57900160	G	C	G	C	-0.0804207	3.65E-05	0.257555	0.267978	FALSE	TRUE	FALSE	ukb-b-13348	7	93986265	0.000196116	0.84999995	462933	Cancer code, self-reported: prostate cancer	TRUE	reported	textfile	7	94356953	0.0172759	3.24E-06	GCST90199690	EDTA levels	8239	2	TRUE			0.002623882	8239	7.49E-08	462933	TRUE	4.49E-06	0.002473432	20.42417676	38.26134244	21.66977165
rs62577978	A	G	A	G	-0.0981073	-0.000289561	0.138669	0.146539	FALSE	FALSE	FALSE	ukb-b-13348	9	123269553	0.000248101	0.239999866	462933	Cancer code, self-reported: prostate cancer	TRUE	reported	textfile	9	120507275	0.0218942	7.43E-06	GCST90199690	EDTA levels	8239	2	TRUE			0.002431745	8239	2.94E-06	462933	TRUE	1.83E-05	0.002299228	18.98238873	38.26134244	20.07911123
rs10094039	G	A	G	A	-0.069388	-0.000211973	0.622218	0.616202	FALSE	FALSE	FALSE	ukb-b-13348	8	130589676	0.000178713	0.239999866	462933	Cancer code, self-reported: prostate cancer	TRUE	reported	textfile	8	129577430	0.0154645	7.23E-06	GCST90199691	1-methylhistidine levels	8226	2	TRUE			0.002442036	8226	3.04E-06	462933	TRUE	1.80E-05	0.002263511	18.65734376	38.26134244	20.13246598
rs10886134	C	A	C	A	0.0673851	0.000104449	0.567596	0.561202	FALSE	FALSE	FALSE	ukb-b-13348	10	119539404	0.00017476	0.550000393	462933	Cancer code, self-reported: prostate cancer	TRUE	reported	textfile	10	117779893	0.0151425	8.58E-06	GCST90199691	1-methylhistidine levels	8226	2	TRUE			0.002402177	8226	7.72E-07	462933	TRUE	1.49E-05	0.00222888	18.37126034	38.26134244	19.80307306
rs11133665	A	G	A	G	0.156172	2.69E-05	0.291059	0.290203	FALSE	FALSE	FALSE	ukb-b-13348	5	1188285	0.000191247	0.889999986	462933	Cancer code, self-reported: prostate cancer	TRUE	reported	textfile	5	1188170	0.0164769	2.59E-21	GCST90199691	1-methylhistidine levels	8226	2	TRUE			0.010805723	8226	4.27E-08	462933	TRUE	8.05E-21	0.010065317	83.61881866	38.26134244	89.83701894
rs1535573	G	A	G	A	-0.0822322	-5.19E-05	0.780847	0.777984	FALSE	FALSE	FALSE	ukb-b-13348	14	58069052	0.00020851	0.800000024	462933	Cancer code, self-reported: prostate cancer	TRUE	reported	textfile	14	57602334	0.0180298	5.09E-06	GCST90199691	1-methylhistidine levels	8226	2	TRUE			0.002523026	8226	1.34E-07	462933	TRUE	7.26E-06	0.00231434	19.07728431	38.26134244	20.80185191
rs1554410	G	T	G	T	0.0680514	-0.000174449	0.438307	0.455188	FALSE	FALSE	FALSE	ukb-b-13348	15	56720715	0.000174655	0.320000016	462933	Cancer code, self-reported: prostate cancer	TRUE	reported	textfile	15	56428517	0.015105	6.63E-06	GCST90199691	1-methylhistidine levels	8226	2	TRUE			0.002461949	8226	2.16E-06	462933	TRUE	1.48E-05	0.002280245	18.79559475	38.26134244	20.29703821
rs1670276	C	T	C	T	0.109213	-0.000318946	0.129835	0.13015	FALSE	FALSE	FALSE	ukb-b-13348	15	99616256	0.000258222	0.220000162	462933	Cancer code, self-reported: prostate cancer	TRUE	reported	textfile	15	99073027	0.0224365	1.13E-06	GCST90199691	1-methylhistidine levels	8226	2	TRUE			0.002872803	8226	3.30E-06	462933	TRUE	3.17E-06	0.002695082	22.22425462	38.26134244	23.69400384
rs1903860	C	T	C	T	-0.0951231	-0.000109004	0.142707	0.156303	FALSE	FALSE	FALSE	ukb-b-13348	10	89620210	0.000239916	0.649999466	462933	Cancer code, self-reported: prostate cancer	TRUE	reported	textfile	10	87860453	0.0213894	8.70E-06	GCST90199691	1-methylhistidine levels	8226	2	TRUE			0.002399101	8226	4.46E-07	462933	TRUE	1.39E-05	0.002213995	18.24829249	38.26134244	19.77765451
rs1990897	G	T	G	T	0.0781977	0.000297954	0.321116	0.332981	FALSE	FALSE	FALSE	ukb-b-13348	5	114528388	0.000187164	0.11000008	462933	Cancer code, self-reported: prostate cancer	TRUE	reported	textfile	5	115192691	0.0159956	1.02E-06	GCST90199691	1-methylhistidine levels	8226	2	TRUE			0.002897634	8226	5.47E-06	462933	TRUE	3.61E-06	0.002666094	21.98457079	38.26134244	23.89939397
rs2218687	A	G	A	G	0.0948989	-0.000338575	0.146767	0.143564	FALSE	FALSE	FALSE	ukb-b-13348	9	105920416	0.000248466	0.170000031	462933	Cancer code, self-reported: prostate cancer	TRUE	reported	textfile	9	103158134	0.0214092	9.31E-06	GCST90199691	1-methylhistidine levels	8226	2	TRUE			0.002383428	8226	4.01E-06	462933	TRUE	2.53E-05	0.002255529	18.59140388	38.26134244	19.64814155
rs35285898	C	A	C	A	0.159332	0.000159645	0.262279	0.254181	FALSE	FALSE	FALSE	ukb-b-13348	17	37555872	0.000199154	0.419999719	462933	Cancer code, self-reported: prostate cancer	TRUE	reported	textfile	17	39399619	0.0168676	3.52E-21	GCST90199691	1-methylhistidine levels	8226	2	TRUE			0.010733213	8226	1.39E-06	462933	TRUE	2.47E-20	0.009824075	81.59478742	38.26134244	89.22764446
rs546649	T	C	T	C	-0.0736867	1.97E-05	0.428694	0.432612	FALSE	FALSE	FALSE	ukb-b-13348	4	16725558	0.000174922	0.910000016	462933	Cancer code, self-reported: prostate cancer	TRUE	reported	textfile	4	16723935	0.0152675	1.39E-06	GCST90199691	1-methylhistidine levels	8226	2	TRUE			0.00282443	8226	2.74E-08	462933	TRUE	1.87E-06	0.002659649	21.9312867	38.26134244	23.29390809
rs6118747	G	A	G	A	-0.0916807	8.34E-05	0.210838	0.210562	FALSE	FALSE	FALSE	ukb-b-13348	20	9814669	0.000212551	0.689999856	462933	Cancer code, self-reported: prostate cancer	TRUE	reported	textfile	20	9834021	0.0182847	5.33E-07	GCST90199691	1-methylhistidine levels	8226	2	TRUE			0.003047695	8226	3.33E-07	462933	TRUE	8.86E-07	0.002797054	23.06749517	38.26134244	25.14086192
rs7746774	G	A	G	A	-0.106907	9.07E-05	0.144242	0.136614	FALSE	FALSE	FALSE	ukb-b-13348	6	139351479	0.000252553	0.719999177	462933	Cancer code, self-reported: prostate cancer	TRUE	reported	textfile	6	139030342	0.021178	4.46E-07	GCST90199691	1-methylhistidine levels	8226	2	TRUE			0.003088984	8226	2.79E-07	462933	TRUE	7.29E-07	0.002821532	23.26993626	38.26134244	25.48252139
rs9526057	A	G	A	G	-0.0823478	7.16E-05	0.261171	0.274868	FALSE	FALSE	FALSE	ukb-b-13348	13	45886458	0.000195824	0.70999943	462933	Cancer code, self-reported: prostate cancer	TRUE	reported	textfile	13	45312323	0.0172987	1.93E-06	GCST90199691	1-methylhistidine levels	8226	2	TRUE			0.002747887	8226	2.89E-07	462933	TRUE	3.04E-06	0.002616995	21.5786376	38.26134244	22.6608955
rs1157094	A	C	A	C	-0.104351	-0.00027212	0.819934	0.819163	FALSE	FALSE	FALSE	ukb-b-13348	11	97175894	0.000227295	0.230000087	462933	Cancer code, self-reported: prostate cancer	TRUE	reported	textfile	11	97304894	0.0214635	1.16E-06	GCST90199692	Citramalate levels	7125	2	TRUE			0.003307428	7125	3.10E-06	462933	TRUE	2.95E-06	0.003215391	22.97711299	38.26134244	23.63698857
rs12131960	A	T	A	T	0.0839684	0.000173554	0.270845	0.266319	FALSE	TRUE	FALSE	ukb-b-13348	1	221441100	0.000198313	0.380000353	462933	Cancer code, self-reported: prostate cancer	TRUE	reported	textfile	1	221267758	0.0187574	7.59E-06	GCST90199692	Citramalate levels	7125	2	TRUE			0.002805456	7125	1.65E-06	462933	TRUE	1.47E-05	0.002784854	19.89191114	38.26134244	20.0394813
rs12211905	G	T	G	T	0.0758092	-4.75E-05	0.477649	0.470387	FALSE	FALSE	FALSE	ukb-b-13348	6	74457833	0.000174495	0.789999834	462933	Cancer code, self-reported: prostate cancer	TRUE	reported	textfile	6	73748110	0.0167419	5.95E-06	GCST90199692	Citramalate levels	7125	2	TRUE			0.002870272	7125	1.60E-07	462933	TRUE	8.28E-06	0.002867775	20.48591276	38.26134244	20.50379921
rs12900072	A	G	A	G	0.0775075	-0.000172351	0.462872	0.472729	FALSE	FALSE	FALSE	ukb-b-13348	15	75307148	0.000173592	0.320000016	462933	Cancer code, self-reported: prostate cancer	TRUE	reported	textfile	15	75014807	0.0166471	3.23E-06	GCST90199692	Citramalate levels	7125	2	TRUE			0.003034084	7125	2.13E-06	462933	TRUE	6.94E-06	0.002987144	21.34117574	38.26134244	21.67755422
rs13391525	G	C	G	C	-0.102419	-0.000174771	0.162856	0.158841	FALSE	TRUE	FALSE	ukb-b-13348	2	59453477	0.000237762	0.460000178	462933	Cancer code, self-reported: prostate cancer	TRUE	reported	textfile	2	59226342	0.0224149	4.90E-06	GCST90199692	Citramalate levels	7125	2	TRUE			0.002922493	7125	1.17E-06	462933	TRUE	8.93E-06	0.002860191	20.43157658	38.26134244	20.87793066
rs1889899	G	A	G	A	0.0900574	3.23E-05	0.381116	0.384725	FALSE	FALSE	FALSE	ukb-b-13348	9	26789940	0.000178075	0.860000097	462933	Cancer code, self-reported: prostate cancer	TRUE	reported	textfile	9	26789942	0.0170887	1.36E-07	GCST90199692	Citramalate levels	7125	2	TRUE			0.003883898	7125	7.10E-08	462933	TRUE	1.95E-07	0.003825914	27.356652	38.26134244	27.77286978
rs221084	T	C	T	C	0.108157	-0.000388276	0.143109	0.139818	FALSE	FALSE	FALSE	ukb-b-13348	12	69878119	0.000249938	0.119999932	462933	Cancer code, self-reported: prostate cancer	TRUE	reported	textfile	12	69484339	0.0235317	4.30E-06	GCST90199692	Citramalate levels	7125	2	TRUE			0.002957015	7125	5.21E-06	462933	TRUE	1.26E-05	0.002869008	20.49474498	38.26134244	21.125289
rs2502543	G	A	G	A	-0.0847163	-0.000198623	0.270452	0.281314	FALSE	FALSE	FALSE	ukb-b-13348	6	70477319	0.000193201	0.299999824	462933	Cancer code, self-reported: prostate cancer	TRUE	reported	textfile	6	69767427	0.0188698	7.14E-06	GCST90199692	Citramalate levels	7125	2	TRUE			0.00282169	7125	2.28E-06	462933	TRUE	1.52E-05	0.002832096	20.23031647	38.26134244	20.15576866
rs62180249	T	C	T	C	0.0938403	-0.00023414	0.263858	0.254722	FALSE	FALSE	FALSE	ukb-b-13348	2	212461582	0.000203681	0.249999995	462933	Cancer code, self-reported: prostate cancer	TRUE	reported	textfile	2	211596857	0.0192855	1.14E-06	GCST90199692	Citramalate levels	7125	2	TRUE			0.003312934	7125	2.85E-06	462933	TRUE	2.81E-06	0.003420902	24.45072853	38.26134244	23.6764709
rs79981355	C	T	C	T	-0.12161	9.74E-05	0.11165	0.121379	FALSE	FALSE	FALSE	ukb-b-13348	2	78547026	0.000265698	0.70999943	462933	Cancer code, self-reported: prostate cancer	TRUE	reported	textfile	2	78319900	0.0260117	2.94E-06	GCST90199692	Citramalate levels	7125	2	TRUE			0.003059198	7125	2.90E-07	462933	TRUE	4.39E-06	0.002933671	20.95802242	38.26134244	21.85753104
rs10445235	T	C	T	C	0.0823205	0.000101065	0.761006	0.757225	FALSE	FALSE	FALSE	ukb-b-13348	17	72260294	0.000203974	0.620000443	462933	Cancer code, self-reported: prostate cancer	TRUE	reported	textfile	17	74264155	0.017876	4.12E-06	GCST90199693	3-hydroxydecanoate levels	8239	2	TRUE			0.002567968	8239	5.30E-07	462933	TRUE	6.89E-06	0.002465024	20.35457353	38.26134244	21.20680814
rs12453818	G	A	G	A	0.0764897	8.96E-05	0.703012	0.692961	FALSE	FALSE	FALSE	ukb-b-13348	17	8834595	0.000188647	0.630000654	462933	Cancer code, self-reported: prostate cancer	TRUE	reported	textfile	17	8931278	0.0169153	6.13E-06	GCST90199693	3-hydroxydecanoate levels	8239	2	TRUE			0.002476285	8239	4.88E-07	462933	TRUE	9.99E-06	0.002443079	20.17292764	38.26134244	20.44779611
rs28415528	A	G	A	G	-0.209871	-0.000299922	0.317899	0.310944	FALSE	FALSE	FALSE	ukb-b-13348	1	151879761	0.000187065	0.11000008	462933	Cancer code, self-reported: prostate cancer	TRUE	reported	textfile	1	151907285	0.016024	3.41E-39	GCST90199693	3-hydroxydecanoate levels	8239	2	TRUE			0.020400577	8239	5.55E-06	462933	TRUE	4.30E-37	0.01910173	160.4049643	38.26134244	171.5390463
rs299647	C	T	C	T	-0.0858123	-0.000218029	0.20984	0.216144	FALSE	FALSE	FALSE	ukb-b-13348	3	12539238	0.0002112	0.299999824	462933	Cancer code, self-reported: prostate cancer	TRUE	reported	textfile	3	12497739	0.0185046	3.53E-06	GCST90199693	3-hydroxydecanoate levels	8239	2	TRUE			0.002603984	8239	2.30E-06	462933	TRUE	8.28E-06	0.002441925	20.16337729	38.26134244	21.50501161
rs488485	C	T	C	T	-0.0943596	4.59E-06	0.841825	0.848532	FALSE	FALSE	FALSE	ukb-b-13348	11	116283172	0.000244041	0.98000001	462933	Cancer code, self-reported: prostate cancer	TRUE	reported	textfile	11	116412455	0.0211094	7.82E-06	GCST90199693	3-hydroxydecanoate levels	8239	2	TRUE			0.002419909	8239	7.64E-10	462933	TRUE	9.59E-06	0.002371165	19.57771099	38.26134244	19.98114648
rs59627096	G	A	G	A	-0.0943227	0.000448679	0.161978	0.159707	FALSE	FALSE	FALSE	ukb-b-13348	13	110317610	0.000237778	0.058999727	462933	Cancer code, self-reported: prostate cancer	TRUE	reported	textfile	13	109665263	0.0206078	4.72E-06	GCST90199693	3-hydroxydecanoate levels	8239	2	TRUE			0.002536863	8239	7.69E-06	462933	TRUE	1.83E-05	0.002415316	19.94312397	38.26134244	20.9492841
rs6844622	G	C	G	C	-0.0711572	9.08E-06	0.580469	0.581797	FALSE	TRUE	FALSE	ukb-b-13348	4	57609795	0.000176525	0.959999927	462933	Cancer code, self-reported: prostate cancer	TRUE	reported	textfile	4	56743629	0.0154677	4.22E-06	GCST90199693	3-hydroxydecanoate levels	8239	2	TRUE			0.002562729	8239	5.71E-09	462933	TRUE	5.34E-06	0.002466101	20.36348887	38.26134244	21.16343801
rs9530666	C	A	C	A	-0.0689846	0.000144994	0.533242	0.544764	FALSE	FALSE	FALSE	ukb-b-13348	13	78056164	0.000174956	0.410000135	462933	Cancer code, self-reported: prostate cancer	TRUE	reported	textfile	13	77482029	0.015239	5.99E-06	GCST90199693	3-hydroxydecanoate levels	8239	2	TRUE			0.002481665	8239	1.48E-06	462933	TRUE	1.21E-05	0.00236892	19.55912899	38.26134244	20.49233103
rs9603710	G	T	G	T	-0.066296	-9.61E-05	0.512044	0.511253	FALSE	FALSE	FALSE	ukb-b-13348	13	40829028	0.000173333	0.580000009	462933	Cancer code, self-reported: prostate cancer	TRUE	reported	textfile	13	40254891	0.0149651	9.42E-06	GCST90199693	3-hydroxydecanoate levels	8239	2	TRUE			0.002376911	8239	6.63E-07	462933	TRUE	1.59E-05	0.002196305	18.13078256	38.26134244	19.62525937
rs10194878	C	T	C	T	0.0873181	0.000217427	0.283293	0.272042	FALSE	FALSE	FALSE	ukb-b-13348	2	139397458	0.000195322	0.270000147	462933	Cancer code, self-reported: prostate cancer	TRUE	reported	textfile	2	138639888	0.0182519	1.72E-06	GCST90199694	1,3-dimethylurate levels	7444	2	TRUE			0.003065979	7444	2.68E-06	462933	TRUE	4.16E-06	0.003096108	23.11279214	38.26134244	22.88718567
rs1033930	T	G	T	G	0.0813366	-0.000463935	0.663938	0.668093	FALSE	FALSE	FALSE	ukb-b-13348	13	30449608	0.000184848	0.011999966	462933	Cancer code, self-reported: prostate cancer	TRUE	reported	textfile	13	29875471	0.0174666	3.21E-06	GCST90199694	1,3-dimethylurate levels	7444	2	TRUE			0.002905374	7444	1.36E-05	462933	TRUE	1.70E-05	0.002952222	22.035487	38.26134244	21.68479292
rs11101870	T	C	T	C	-0.120114	1.12E-05	0.152488	0.15677	FALSE	FALSE	FALSE	ukb-b-13348	10	135402702	0.000238388	0.959999927	462933	Cancer code, self-reported: prostate cancer	TRUE	reported	textfile	10	133589198	0.0228253	1.42E-07	GCST90199694	1,3-dimethylurate levels	7444	2	TRUE			0.003707247	7444	4.78E-09	462933	TRUE	1.88E-07	0.003729055	27.85550144	38.26134244	27.69199671
rs12855367	G	A	G	A	0.115901	0.000448999	0.12214	0.121551	FALSE	FALSE	FALSE	ukb-b-13348	13	20747839	0.000265402	0.090999708	462933	Cancer code, self-reported: prostate cancer	TRUE	reported	textfile	13	20173700	0.02495	3.40E-06	GCST90199694	1,3-dimethylurate levels	7444	2	TRUE			0.002891253	7444	6.18E-06	462933	TRUE	1.12E-05	0.00288063	21.49958372	38.26134244	21.57909695
rs1388107	T	G	T	G	-0.105876	0.00010962	0.138735	0.138786	FALSE	FALSE	FALSE	ukb-b-13348	5	118909006	0.000251219	0.660000098	462933	Cancer code, self-reported: prostate cancer	TRUE	reported	textfile	5	119573311	0.0236541	7.60E-06	GCST90199694	1,3-dimethylurate levels	7444	2	TRUE			0.00268488	7444	4.11E-07	462933	TRUE	1.17E-05	0.002678847	19.98952704	38.26134244	20.03467001
rs205788	T	C	T	C	-0.0972257	1.12E-05	0.792873	0.793388	FALSE	FALSE	FALSE	ukb-b-13348	20	56369924	0.000218136	0.959999927	462933	Cancer code, self-reported: prostate cancer	TRUE	reported	textfile	20	57794868	0.0210377	3.81E-06	GCST90199694	1,3-dimethylurate levels	7444	2	TRUE			0.002861748	7444	5.64E-09	462933	TRUE	4.74E-06	0.003104792	23.17782364	38.26134244	21.35824883
rs226220	G	A	G	A	0.130753	0.000395477	0.889334	0.886902	FALSE	FALSE	FALSE	ukb-b-13348	17	37030643	0.000277306	0.149999911	462933	Cancer code, self-reported: prostate cancer	TRUE	reported	textfile	17	38874390	0.0261663	5.82E-07	GCST90199694	1,3-dimethylurate levels	7444	2	TRUE			0.003344062	7444	4.39E-06	462933	TRUE	1.80E-06	0.003365212	25.12847032	38.26134244	24.97000858
rs28452143	G	A	G	A	0.0773975	0.000181737	0.63166	0.647223	FALSE	FALSE	FALSE	ukb-b-13348	11	1215698	0.000181426	0.320000016	462933	Cancer code, self-reported: prostate cancer	TRUE	reported	textfile	11	1194472	0.0170037	5.32E-06	GCST90199694	1,3-dimethylurate levels	7444	2	TRUE			0.002776323	7444	2.17E-06	462933	TRUE	1.15E-05	0.002787508	20.80262195	38.26134244	20.71891447
rs6859899	G	A	G	A	-0.10352	-0.000216763	0.157066	0.169678	FALSE	FALSE	FALSE	ukb-b-13348	5	57908472	0.00023216	0.349999964	462933	Cancer code, self-reported: prostate cancer	TRUE	reported	textfile	5	58612645	0.0224663	4.07E-06	GCST90199694	1,3-dimethylurate levels	7444	2	TRUE			0.002844844	7444	1.88E-06	462933	TRUE	8.54E-06	0.00283762	21.17766421	38.26134244	21.23173177
rs7091698	A	G	A	G	0.102016	-0.000245871	0.153689	0.156939	FALSE	FALSE	FALSE	ukb-b-13348	10	14854505	0.000239566	0.299999824	462933	Cancer code, self-reported: prostate cancer	TRUE	reported	textfile	10	14812506	0.0230217	9.37E-06	GCST90199694	1,3-dimethylurate levels	7444	2	TRUE			0.002631648	7444	2.28E-06	462933	TRUE	2.00E-05	0.002707318	20.20255891	38.26134244	19.6363969
rs72818634	A	G	A	G	-0.112169	-0.000757171	0.129326	0.128516	FALSE	FALSE	FALSE	ukb-b-13348	5	178631736	0.000259692	0.003500016	462933	Cancer code, self-reported: prostate cancer	TRUE	reported	textfile	5	179204735	0.0248028	6.11E-06	GCST90199694	1,3-dimethylurate levels	7444	2	TRUE			0.002740708	7444	1.84E-05	462933	TRUE	3.83E-05	0.00283346	21.14652847	38.26134244	20.4523998
rs7699259	A	G	A	G	0.0805936	-0.000109393	0.472503	0.462067	FALSE	FALSE	FALSE	ukb-b-13348	4	32222974	0.000174941	0.530000159	462933	Cancer code, self-reported: prostate cancer	TRUE	reported	textfile	4	32221352	0.0166295	1.26E-06	GCST90199694	1,3-dimethylurate levels	7444	2	TRUE			0.003146187	7444	8.45E-07	462933	TRUE	2.28E-06	0.003237842	24.17429375	38.26134244	23.48782098
rs10965244	T	A	T	A	0.0909597	0.000233495	0.21717	0.220194	FALSE	TRUE	FALSE	ukb-b-13348	9	22130389	0.00021221	0.270000147	462933	Cancer code, self-reported: prostate cancer	TRUE	reported	textfile	9	22130390	0.0197553	4.14E-06	GCST90199695	Galactonate levels	7518	2	TRUE			0.002812683	7518	2.62E-06	462933	TRUE	9.60E-06	0.002813166	21.2034027	38.26134244	21.19975199
rs1446585	G	A	G	A	-0.121817	-0.000371709	0.322523	0.244516	FALSE	FALSE	FALSE	ukb-b-13348	2	136407479	0.000197867	0.059999827	462933	Cancer code, self-reported: prostate cancer	TRUE	reported	textfile	2	135649909	0.0166585	2.62E-13	GCST90199695	Galactonate levels	7518	2	TRUE			0.007064449	7518	7.62E-06	462933	TRUE	2.43E-12	0.006484867	49.05839398	38.26134244	53.4741652
rs4668098	G	A	G	A	0.0932	-9.49E-05	0.811002	0.81456	FALSE	FALSE	FALSE	ukb-b-13348	2	169546710	0.000223029	0.670000304	462933	Cancer code, self-reported: prostate cancer	TRUE	reported	textfile	2	168690200	0.0205822	5.95E-06	GCST90199695	Galactonate levels	7518	2	TRUE			0.002720685	7518	3.91E-07	462933	TRUE	9.17E-06	0.002662815	20.06715077	38.26134244	20.5044553
rs1601568	T	A	T	A	0.104566	-0.000101391	0.85011	0.854387	FALSE	TRUE	FALSE	ukb-b-13348	3	131152413	0.000246112	0.680000137	462933	Cancer code, self-reported: prostate cancer	TRUE	reported	textfile	3	131433569	0.0213989	1.03E-06	GCST90199696	Trigonelline levels	8272	2	TRUE			0.002878992	8272	3.67E-07	462933	TRUE	1.70E-06	0.002786498	23.10873274	38.26134244	23.87800791
rs345471	A	G	A	G	-0.0730759	-3.87E-05	0.661226	0.661014	FALSE	FALSE	FALSE	ukb-b-13348	13	92410878	0.000183076	0.830000015	462933	Cancer code, self-reported: prostate cancer	TRUE	reported	textfile	13	91758624	0.016223	6.65E-06	GCST90199696	Trigonelline levels	8272	2	TRUE			0.002447464	8272	9.63E-08	462933	TRUE	9.22E-06	0.002392425	19.8328034	38.26134244	20.29018511
rs3849062	G	A	G	A	-0.0770005	0.000449774	0.301836	0.309335	FALSE	FALSE	FALSE	ukb-b-13348	5	125373884	0.000188168	0.017000042	462933	Cancer code, self-reported: prostate cancer	TRUE	reported	textfile	5	126038191	0.0169027	5.23E-06	GCST90199696	Trigonelline levels	8272	2	TRUE			0.002503116	8272	1.23E-05	462933	TRUE	2.71E-05	0.002498881	20.71751644	38.26134244	20.75271509
rs4848147	A	G	A	G	-0.0712734	3.69E-05	0.377018	0.384355	FALSE	FALSE	FALSE	ukb-b-13348	2	121955160	0.000178395	0.840000027	462933	Cancer code, self-reported: prostate cancer	TRUE	reported	textfile	2	121197584	0.0158212	6.64E-06	GCST90199696	Trigonelline levels	8272	2	TRUE			0.00244797	8272	9.23E-08	462933	TRUE	9.18E-06	0.002386286	19.78179204	38.26134244	20.29439515
rs4856225	T	C	T	C	0.0867398	0.000198081	0.795048	0.793683	FALSE	FALSE	FALSE	ukb-b-13348	3	79980108	0.000214263	0.359999585	462933	Cancer code, self-reported: prostate cancer	TRUE	reported	textfile	3	79930958	0.0191329	5.80E-06	GCST90199696	Trigonelline levels	8272	2	TRUE			0.002479087	8272	1.85E-06	462933	TRUE	1.25E-05	0.002451954	20.32750263	38.26134244	20.55300035
rs59603647	G	C	G	C	0.0976318	-1.60E-05	0.158436	0.179948	FALSE	TRUE	FALSE	ukb-b-13348	17	75619206	0.00022711	0.9400001	462933	Cancer code, self-reported: prostate cancer	TRUE	reported	textfile	17	77623124	0.0214455	5.30E-06	GCST90199696	Trigonelline levels	8272	2	TRUE			0.002499872	8272	1.07E-08	462933	TRUE	6.77E-06	0.002541872	21.07484759	38.26134244	20.72574928
rs6909263	A	G	A	G	0.0696963	-8.70E-05	0.432108	0.435046	FALSE	FALSE	FALSE	ukb-b-13348	6	1327127	0.000175002	0.620000443	462933	Cancer code, self-reported: prostate cancer	TRUE	reported	textfile	6	1326892	0.0156089	8.00E-06	GCST90199696	Trigonelline levels	8272	2	TRUE			0.002405047	8272	5.34E-07	462933	TRUE	1.31E-05	0.002384007	19.76285145	38.26134244	19.93769049
rs11070743	T	C	T	C	0.0721838	1.78E-06	0.578776	0.593581	FALSE	FALSE	FALSE	ukb-b-13348	15	50350684	0.00017819	0.98999999	462933	Cancer code, self-reported: prostate cancer	TRUE	reported	textfile	15	50058487	0.0153097	2.42E-06	GCST90199697	Dodecanedioate levels	8240	2	TRUE			0.00269125	8240	2.15E-10	462933	TRUE	3.01E-06	0.002540581	20.98261692	38.26134244	22.23034081
rs1126743	A	G	A	G	0.136271	0.00016134	0.791893	0.791716	FALSE	FALSE	FALSE	ukb-b-13348	1	47395973	0.000213408	0.450000504	462933	Cancer code, self-reported: prostate cancer	TRUE	reported	textfile	1	46930301	0.0185101	1.81E-13	GCST90199697	Dodecanedioate levels	8240	2	TRUE			0.006536115	8240	1.23E-06	462933	TRUE	6.53E-13	0.006120545	50.73155198	38.26134244	54.19876066
rs12662092	A	G	A	G	0.0970377	0.000103051	0.153963	0.152534	FALSE	FALSE	FALSE	ukb-b-13348	6	148312897	0.000241124	0.670000304	462933	Cancer code, self-reported: prostate cancer	TRUE	reported	textfile	6	147991761	0.020626	2.54E-06	GCST90199697	Dodecanedioate levels	8240	2	TRUE			0.002679563	8240	3.95E-07	462933	TRUE	4.14E-06	0.002453108	20.25840147	38.26134244	22.13354418
rs13070262	T	C	T	C	-0.0810322	-2.09E-05	0.231974	0.251897	FALSE	FALSE	FALSE	ukb-b-13348	3	54818224	0.000204169	0.919999942	462933	Cancer code, self-reported: prostate cancer	TRUE	reported	textfile	3	54784197	0.0181387	7.92E-06	GCST90199697	Dodecanedioate levels	8240	2	TRUE			0.002416742	8240	2.26E-08	462933	TRUE	1.02E-05	0.002339702	19.3196648	38.26134244	19.95735323
rs2351032	A	G	A	G	-0.0714967	-3.80E-06	0.478607	0.481891	FALSE	FALSE	FALSE	ukb-b-13348	1	77888823	0.000174244	0.98000001	462933	Cancer code, self-reported: prostate cancer	TRUE	reported	textfile	1	77423138	0.0151331	2.31E-06	GCST90199697	Dodecanedioate levels	8240	2	TRUE			0.002702211	8240	1.02E-09	462933	TRUE	2.90E-06	0.00255121	21.07062471	38.26134244	22.32113068
rs35281705	A	G	A	G	0.0716316	9.05E-05	0.6779	0.669414	FALSE	FALSE	FALSE	ukb-b-13348	11	97529406	0.0001849	0.620000443	462933	Cancer code, self-reported: prostate cancer	TRUE	reported	textfile	11	97658406	0.0162007	9.80E-06	GCST90199697	Dodecanedioate levels	8240	2	TRUE			0.002367503	8240	5.18E-07	462933	TRUE	1.59E-05	0.002240762	18.50085026	38.26134244	19.54977412
rs4149067	G	C	G	C	0.0832833	-4.66E-05	0.191759	0.18501	FALSE	TRUE	FALSE	ukb-b-13348	12	21353911	0.000223458	0.830000015	462933	Cancer code, self-reported: prostate cancer	TRUE	reported	textfile	12	21200977	0.0188237	9.67E-06	GCST90199697	Dodecanedioate levels	8240	2	TRUE			0.002370573	8240	9.38E-08	462933	TRUE	1.32E-05	0.00215002	17.75002685	38.26134244	19.57518454
rs6024739	C	T	C	T	-0.082091	0.000203176	0.756911	0.761296	FALSE	FALSE	FALSE	ukb-b-13348	20	54839615	0.000204009	0.320000016	462933	Cancer code, self-reported: prostate cancer	TRUE	reported	textfile	20	56264559	0.0179227	4.64E-06	GCST90199697	Dodecanedioate levels	8240	2	TRUE			0.002540141	8240	2.14E-06	462933	TRUE	1.05E-05	0.002479883	20.48006528	38.26134244	20.97897287
rs6719212	A	G	A	G	-0.0668909	-0.000159475	0.536605	0.529778	FALSE	FALSE	FALSE	ukb-b-13348	2	53827184	0.000173854	0.359999585	462933	Cancer code, self-reported: prostate cancer	TRUE	reported	textfile	2	53600047	0.0149722	7.91E-06	GCST90199697	Dodecanedioate levels	8240	2	TRUE			0.002417075	8240	1.82E-06	462933	TRUE	1.67E-05	0.002225206	18.37212501	38.26134244	19.9601058
rs73135319	T	C	T	C	0.0978948	0.000141795	0.145563	0.149841	FALSE	FALSE	FALSE	ukb-b-13348	4	46493766	0.000243272	0.559999965	462933	Cancer code, self-reported: prostate cancer	TRUE	reported	textfile	4	46491749	0.0212543	4.11E-06	GCST90199697	Dodecanedioate levels	8240	2	TRUE			0.002568543	8240	7.34E-07	462933	TRUE	7.25E-06	0.002383857	19.68514447	38.26134244	21.21414995
rs8054168	A	C	A	C	-0.0690726	0.000108626	0.45913	0.461248	FALSE	FALSE	FALSE	ukb-b-13348	16	83615783	0.000174336	0.530000159	462933	Cancer code, self-reported: prostate cancer	TRUE	reported	textfile	16	83582178	0.0151392	5.05E-06	GCST90199697	Dodecanedioate levels	8240	2	TRUE			0.002520507	8240	8.39E-07	462933	TRUE	9.08E-06	0.002369573	19.56691098	38.26134244	20.81640625
rs10746936	T	C	T	C	0.0696135	-0.000314003	0.469755	0.478863	FALSE	FALSE	FALSE	ukb-b-13348	9	76786297	0.000174937	0.072999519	462933	Cancer code, self-reported: prostate cancer	TRUE	reported	textfile	9	74171381	0.0156968	9.21E-06	GCST90199698	Isobutyrylcarnitine (c4) levels	8243	2	TRUE			0.002380946	8243	6.96E-06	462933	TRUE	3.23E-05	0.002414154	19.9431871	38.26134244	19.66820334
rs1171616	T	G	T	G	0.143846	0.000183472	0.769799	0.768363	FALSE	FALSE	FALSE	ukb-b-13348	10	61468589	0.000205819	0.370000235	462933	Cancer code, self-reported: prostate cancer	TRUE	reported	textfile	10	59708831	0.0186464	1.22E-14	GCST90199698	Isobutyrylcarnitine (c4) levels	8243	2	TRUE			0.007169695	8243	1.72E-06	462933	TRUE	5.51E-14	0.00733348	60.88168494	38.26134244	59.51214265
rs1361218	A	G	A	G	0.070309	0.000162678	0.437217	0.438733	FALSE	FALSE	FALSE	ukb-b-13348	6	154716112	0.000174577	0.349999964	462933	Cancer code, self-reported: prostate cancer	TRUE	reported	textfile	6	154394978	0.0158874	9.62E-06	GCST90199698	Isobutyrylcarnitine (c4) levels	8243	2	TRUE			0.002370857	8243	1.88E-06	462933	TRUE	2.03E-05	0.002432707	20.09683008	38.26134244	19.58466657
rs2392361	A	G	A	G	-0.0750551	0.00039136	0.657921	0.666099	FALSE	FALSE	FALSE	ukb-b-13348	7	35391210	0.000184933	0.034000085	462933	Cancer code, self-reported: prostate cancer	TRUE	reported	textfile	7	35351600	0.0166474	6.53E-06	GCST90199698	Isobutyrylcarnitine (c4) levels	8243	2	TRUE			0.002460468	8243	9.67E-06	462933	TRUE	2.83E-05	0.002535657	20.94947331	38.26134244	20.32673317
rs28504259	G	C	G	C	0.106097	0.000309411	0.352048	0.362809	FALSE	TRUE	FALSE	ukb-b-13348	4	89235870	0.00018121	0.087999459	462933	Cancer code, self-reported: prostate cancer	TRUE	reported	textfile	4	88314718	0.0163475	8.58E-11	GCST90199698	Isobutyrylcarnitine (c4) levels	8243	2	TRUE			0.005085217	8243	6.30E-06	462933	TRUE	5.59E-10	0.005135479	42.5399417	38.26134244	42.12146967
rs2938016	A	G	A	G	-0.100863	0.000305282	0.14177	0.140756	FALSE	FALSE	FALSE	ukb-b-13348	10	11357267	0.000250006	0.220000162	462933	Cancer code, self-reported: prostate cancer	TRUE	reported	textfile	10	11315304	0.0220059	4.57E-06	GCST90199698	Isobutyrylcarnitine (c4) levels	8243	2	TRUE			0.002542728	8243	3.22E-06	462933	TRUE	1.19E-05	0.002475607	20.45211279	38.26134244	21.00803792
rs4076181	T	C	T	C	0.0865338	-4.96E-05	0.249242	0.264358	FALSE	FALSE	FALSE	ukb-b-13348	11	11582522	0.000199436	0.800000024	462933	Cancer code, self-reported: prostate cancer	TRUE	reported	textfile	11	11560975	0.0181584	1.88E-06	GCST90199698	Isobutyrylcarnitine (c4) levels	8243	2	TRUE			0.002748156	8243	1.34E-07	462933	TRUE	2.76E-06	0.002802352	23.1590858	38.26134244	22.70996128
rs4350602	T	C	T	C	0.101579	-0.000102913	0.7305	0.743317	FALSE	FALSE	FALSE	ukb-b-13348	17	73355769	0.000197949	0.599999654	462933	Cancer code, self-reported: prostate cancer	TRUE	reported	textfile	17	75359688	0.0173281	4.57E-09	GCST90199698	Isobutyrylcarnitine (c4) levels	8243	2	TRUE			0.004152588	8243	5.84E-07	462933	TRUE	9.61E-09	0.00406272	33.61745068	38.26134244	34.36417919
rs594855	G	A	G	A	0.0730304	0.000308115	0.34902	0.354596	FALSE	FALSE	FALSE	ukb-b-13348	3	109686953	0.000182433	0.090999708	462933	Cancer code, self-reported: prostate cancer	TRUE	reported	textfile	3	109968106	0.0164346	8.84E-06	GCST90199698	Isobutyrylcarnitine (c4) levels	8243	2	TRUE			0.002390396	8243	6.16E-06	462933	TRUE	2.92E-05	0.002423569	20.02115135	38.26134244	19.74645237
rs623898	G	A	G	A	0.0978518	0.000118394	0.14762	0.153104	FALSE	FALSE	FALSE	ukb-b-13348	1	181494041	0.000240591	0.620000443	462933	Cancer code, self-reported: prostate cancer	TRUE	reported	textfile	1	181524905	0.0218005	7.17E-06	GCST90199698	Isobutyrylcarnitine (c4) levels	8243	2	TRUE			0.002438734	8243	5.23E-07	462933	TRUE	1.18E-05	0.002409606	19.90552981	38.26134244	20.14673756
rs662138	G	C	G	C	-0.426307	-6.26E-05	0.174911	0.185975	FALSE	TRUE	FALSE	ukb-b-13348	6	160564476	0.000222686	0.780000714	462933	Cancer code, self-reported: prostate cancer	TRUE	reported	textfile	6	160143444	0.0197773	4.72E-103	GCST90199698	Isobutyrylcarnitine (c4) levels	8243	2	TRUE			0.053371637	8243	1.71E-07	462933	TRUE	4.06E-99	0.052455719	456.2188681	38.26134244	464.6339342
rs7759074	C	A	C	A	-0.100958	0.000246779	0.829783	0.837488	FALSE	FALSE	FALSE	ukb-b-13348	6	160288865	0.000235179	0.290000001	462933	Cancer code, self-reported: prostate cancer	TRUE	reported	textfile	6	159867833	0.0204135	7.59E-07	GCST90199698	Isobutyrylcarnitine (c4) levels	8243	2	TRUE			0.002959236	8243	2.38E-06	462933	TRUE	1.93E-06	0.002879247	23.79639102	38.26134244	24.45944119
rs111796206	T	C	T	C	-0.115436	3.84E-05	0.123086	0.117288	FALSE	FALSE	FALSE	ukb-b-13348	11	134017632	0.000276066	0.889999986	462933	Cancer code, self-reported: prostate cancer	TRUE	reported	textfile	11	134147737	0.0238656	1.32E-06	GCST90199699	3-methylxanthine levels	8085	2	TRUE			0.002886091	8085	4.18E-08	462933	TRUE	1.80E-06	0.002876592	23.3185673	38.26134244	23.39579592
rs139776	T	C	T	C	-0.0806676	0.000143633	0.331781	0.333112	FALSE	FALSE	FALSE	ukb-b-13348	22	25313446	0.000186002	0.440000328	462933	Cancer code, self-reported: prostate cancer	TRUE	reported	textfile	22	24917479	0.0169773	2.02E-06	GCST90199699	3-methylxanthine levels	8085	2	TRUE			0.002785333	8085	1.29E-06	462933	TRUE	4.09E-06	0.002885351	23.38977703	38.26134244	22.57672933
rs1527707	A	G	A	G	0.0810211	-0.000144138	0.233147	0.23817	FALSE	FALSE	FALSE	ukb-b-13348	6	46411108	0.0002038	0.479999738	462933	Cancer code, self-reported: prostate cancer	TRUE	reported	textfile	6	46443371	0.0182657	9.18E-06	GCST90199699	3-methylxanthine levels	8085	2	TRUE			0.00242826	8085	1.08E-06	462933	TRUE	1.69E-05	0.002347298	19.01784985	38.26134244	19.67540268
rs4239694	G	T	G	T	-0.0781726	3.36E-05	0.311441	0.314327	FALSE	FALSE	FALSE	ukb-b-13348	20	35567830	0.000187319	0.860000097	462933	Cancer code, self-reported: prostate cancer	TRUE	reported	textfile	20	36939427	0.0169873	4.19E-06	GCST90199699	3-methylxanthine levels	8085	2	TRUE			0.002613073	8085	6.96E-08	462933	TRUE	5.72E-06	0.002620934	21.24067841	38.26134244	21.17680318
rs4510117	G	A	G	A	-0.0996801	0.000482621	0.810751	0.806737	FALSE	FALSE	FALSE	ukb-b-13348	18	74417703	0.000219539	0.028000127	462933	Cancer code, self-reported: prostate cancer	TRUE	reported	textfile	18	76705747	0.0197508	4.49E-07	GCST90199699	3-methylxanthine levels	8085	2	TRUE			0.003141294	8085	1.04E-05	462933	TRUE	2.45E-06	0.003049074	24.72104413	38.26134244	25.471091
rs56113850	C	T	C	T	0.102938	-0.000260803	0.577247	0.577556	FALSE	FALSE	FALSE	ukb-b-13348	19	41353107	0.000175449	0.139999988	462933	Cancer code, self-reported: prostate cancer	TRUE	reported	textfile	19	40847202	0.0155847	3.97E-11	GCST90199699	3-methylxanthine levels	8085	2	TRUE			0.005368392	8085	4.77E-06	462933	TRUE	2.19E-10	0.005171658	42.01982698	38.26134244	43.62692052
rs7485338	A	G	A	G	-0.0807483	0.000222734	0.685902	0.715684	FALSE	FALSE	FALSE	ukb-b-13348	12	71739952	0.000192591	0.249999995	462933	Cancer code, self-reported: prostate cancer	TRUE	reported	textfile	12	71346172	0.0175523	4.22E-06	GCST90199699	3-methylxanthine levels	8085	2	TRUE			0.002611503	8085	2.89E-06	462933	TRUE	1.05E-05	0.002809467	22.77290549	38.26134244	21.16404661
rs78453216	A	C	A	C	0.0848639	0.000113467	0.21646	0.214423	FALSE	FALSE	FALSE	ukb-b-13348	4	42178794	0.00021177	0.589999984	462933	Cancer code, self-reported: prostate cancer	TRUE	reported	textfile	4	42176777	0.0191164	9.02E-06	GCST90199699	3-methylxanthine levels	8085	2	TRUE			0.002432224	8085	6.20E-07	462933	TRUE	1.50E-05	0.002442951	19.79473225	38.26134244	19.70760068
rs10788817	G	C	G	C	0.107101	0.000270329	0.601933	0.609838	FALSE	TRUE	FALSE	ukb-b-13348	1	151882856	0.00017731	0.129999895	462933	Cancer code, self-reported: prostate cancer	TRUE	reported	textfile	1	151910380	0.0152709	2.33E-12	GCST90199700	3-hydroxylaurate levels	8206	2	TRUE			0.00595986	8206	5.02E-06	462933	TRUE	1.55E-11	0.005496945	45.34620079	38.26134244	49.1878438
rs1500511	T	C	T	C	-0.079424	5.68E-05	0.403034	0.409855	FALSE	FALSE	FALSE	ukb-b-13348	5	17378768	0.000176132	0.749999545	462933	Cancer code, self-reported: prostate cancer	TRUE	reported	textfile	5	17378659	0.0155803	3.44E-07	GCST90199700	3-hydroxylaurate levels	8206	2	TRUE			0.003157568	8206	2.24E-07	462933	TRUE	5.51E-07	0.003035462	24.97875159	38.26134244	25.98674467
rs10769857	G	A	G	A	-0.0734024	2.92E-05	0.372713	0.380283	FALSE	FALSE	FALSE	ukb-b-13348	11	7980712	0.000178702	0.870000095	462933	Cancer code, self-reported: prostate cancer	TRUE	reported	textfile	11	7959165	0.0158516	3.65E-06	GCST90199701	Pyridoxate levels	8089	2	TRUE			0.002644459	8089	5.78E-08	462933	TRUE	4.95E-06	0.002519366	20.4255761	38.26134244	21.44244528
rs11668053	G	A	G	A	0.0809662	-5.52E-06	0.367863	0.36549	FALSE	FALSE	FALSE	ukb-b-13348	19	19802565	0.00018357	0.98000001	462933	Cancer code, self-reported: prostate cancer	TRUE	reported	textfile	19	19691756	0.0164631	8.74E-07	GCST90199701	Pyridoxate levels	8089	2	TRUE			0.002981947	8089	1.96E-09	462933	TRUE	1.12E-06	0.003048841	24.73138222	38.26134244	24.18712681
rs12651574	T	A	T	A	0.0930846	7.53E-05	0.19316	0.20222	FALSE	TRUE	FALSE	ukb-b-13348	4	44266345	0.00021615	0.730000235	462933	Cancer code, self-reported: prostate cancer	TRUE	reported	textfile	4	44264328	0.0196272	2.11E-06	GCST90199701	Pyridoxate levels	8089	2	TRUE			0.002773609	8089	2.62E-07	462933	TRUE	3.26E-06	0.002700787	21.90041041	38.26134244	22.49256467
rs148487090	T	C	T	C	0.111363	-0.000308929	0.108173	0.118192	FALSE	FALSE	FALSE	ukb-b-13348	2	228614178	0.000270733	0.249999995	462933	Cancer code, self-reported: prostate cancer	TRUE	reported	textfile	2	227749462	0.0248654	7.51E-06	GCST90199701	Pyridoxate levels	8089	2	TRUE			0.002474159	8089	2.81E-06	462933	TRUE	1.80E-05	0.002392827	19.39720743	38.26134244	20.05815319
rs17129121	T	C	T	C	0.100665	-6.07E-05	0.133709	0.135744	FALSE	FALSE	FALSE	ukb-b-13348	14	94081619	0.000253349	0.809999965	462933	Cancer code, self-reported: prostate cancer	TRUE	reported	textfile	14	93615273	0.0222361	5.98E-06	GCST90199701	Pyridoxate levels	8089	2	TRUE			0.00252786	8089	1.24E-07	462933	TRUE	8.41E-06	0.002347532	19.02915906	38.26134244	20.49461474
rs35737522	C	A	C	A	0.0781342	0.000164959	0.292194	0.308863	FALSE	FALSE	FALSE	ukb-b-13348	4	96468504	0.000190666	0.390000353	462933	Cancer code, self-reported: prostate cancer	TRUE	reported	textfile	4	95547353	0.0174801	7.83E-06	GCST90199701	Pyridoxate levels	8089	2	TRUE			0.002464537	8089	1.62E-06	462933	TRUE	1.59E-05	0.002525212	20.47308949	38.26134244	19.97995538
rs522043	A	G	A	G	0.101122	-0.00049553	0.154834	0.157325	FALSE	FALSE	FALSE	ukb-b-13348	18	77480478	0.000238487	0.037999685	462933	Cancer code, self-reported: prostate cancer	TRUE	reported	textfile	18	79720478	0.0212015	1.85E-06	GCST90199701	Pyridoxate levels	8089	2	TRUE			0.002805115	8089	9.33E-06	462933	TRUE	8.44E-06	0.002676268	21.7010595	38.26134244	22.74878073
rs780598	A	G	A	G	-0.112598	0.000246983	0.120056	0.12714	FALSE	FALSE	FALSE	ukb-b-13348	1	4512105	0.000263104	0.349999964	462933	Cancer code, self-reported: prostate cancer	TRUE	reported	textfile	1	4452045	0.0237533	2.13E-06	GCST90199701	Pyridoxate levels	8089	2	TRUE			0.002770901	8089	1.90E-06	462933	TRUE	4.79E-06	0.002678738	21.72114015	38.26134244	22.47053669
rs7918084	T	C	T	C	0.0720526	-0.000344592	0.554942	0.55041	FALSE	FALSE	FALSE	ukb-b-13348	10	94429467	0.0001747	0.049000442	462933	Cancer code, self-reported: prostate cancer	TRUE	reported	textfile	10	92669710	0.0155056	3.37E-06	GCST90199701	Pyridoxate levels	8089	2	TRUE			0.002663034	8089	8.40E-06	462933	TRUE	1.39E-05	0.002564446	20.79199273	38.26134244	21.59345626
rs11663973	A	G	A	G	-0.0775082	-0.000116287	0.385191	0.396599	FALSE	FALSE	FALSE	ukb-b-13348	18	34119817	0.000177538	0.509999793	462933	Cancer code, self-reported: prostate cancer	TRUE	reported	textfile	18	36539854	0.017033	5.35E-06	GCST90199702	5-hydroxyhexanoate levels	7097	2	TRUE			0.002910013	7097	9.27E-07	462933	TRUE	9.29E-06	0.002845389	20.24564157	38.26134244	20.70680099
rs1234128	G	A	G	A	0.114149	0.000300781	0.117203	0.120651	FALSE	FALSE	FALSE	ukb-b-13348	6	46832968	0.000266388	0.259999792	462933	Cancer code, self-reported: prostate cancer	TRUE	reported	textfile	6	46865231	0.0258373	9.96E-06	GCST90199702	5-hydroxyhexanoate levels	7097	2	TRUE			0.002743497	7097	2.75E-06	462933	TRUE	2.20E-05	0.002696335	19.18221612	38.26134244	19.51865854
rs2577620	G	A	G	A	0.100767	-0.000252744	0.157757	0.160438	FALSE	FALSE	FALSE	ukb-b-13348	2	109089952	0.000235787	0.27999998	462933	Cancer code, self-reported: prostate cancer	TRUE	reported	textfile	2	108473496	0.0225727	8.04E-06	GCST90199702	5-hydroxyhexanoate levels	7097	2	TRUE			0.00280091	7097	2.48E-06	462933	TRUE	1.74E-05	0.002698315	19.19634515	38.26134244	19.92827184
rs34321271	T	C	T	C	0.127946	0.000107843	0.115799	0.115288	FALSE	FALSE	FALSE	ukb-b-13348	2	122629534	0.000272819	0.689999856	462933	Cancer code, self-reported: prostate cancer	TRUE	reported	textfile	2	121871958	0.0259802	8.45E-07	GCST90199702	5-hydroxyhexanoate levels	7097	2	TRUE			0.003406701	7097	3.38E-07	462933	TRUE	1.33E-06	0.003352272	23.86436875	38.26134244	24.25316637
rs36043527	C	T	C	T	-0.0889066	-6.48E-05	0.326017	0.333227	FALSE	FALSE	FALSE	ukb-b-13348	2	13121146	0.000184921	0.730000235	462933	Cancer code, self-reported: prostate cancer	TRUE	reported	textfile	2	12981020	0.0180678	8.62E-07	GCST90199702	5-hydroxyhexanoate levels	7097	2	TRUE			0.003401147	7097	2.65E-07	462933	TRUE	1.32E-06	0.003473659	24.73151983	38.26134244	24.21349359
rs7136437	A	G	A	G	0.0830624	-4.73E-07	0.674274	0.677661	FALSE	FALSE	FALSE	ukb-b-13348	12	26096921	0.000187059	1	462933	Cancer code, self-reported: prostate cancer	TRUE	reported	textfile	12	25943988	0.0181434	4.69E-06	GCST90199702	5-hydroxyhexanoate levels	7097	2	TRUE			0.002945358	7097	1.38E-11	462933	TRUE	5.61E-06	0.003030594	21.56742789	38.26134244	20.95905031
rs7248502	A	G	A	G	-0.0734705	0.000181716	0.534847	0.533672	FALSE	FALSE	FALSE	ukb-b-13348	19	49899637	0.00017367	0.299999824	462933	Cancer code, self-reported: prostate cancer	TRUE	reported	textfile	19	49396380	0.0165507	9.03E-06	GCST90199702	5-hydroxyhexanoate levels	7097	2	TRUE			0.002769723	7097	2.36E-06	462933	TRUE	1.91E-05	0.002685848	19.10740878	38.26134244	19.7057631
rs11264359	G	A	G	A	0.0754303	-0.000489234	0.265271	0.262302	FALSE	FALSE	FALSE	ukb-b-13348	1	155282829	0.000196981	0.0129999	462933	Cancer code, self-reported: prostate cancer	TRUE	reported	textfile	1	155313038	0.0169381	8.46E-06	GCST90199703	Gamma-glutamylvaline levels	8179	2	TRUE			0.002419448	8179	1.33E-05	462933	TRUE	4.40E-05	0.002217883	18.17594099	38.26134244	19.83180689
rs12326933	T	C	T	C	0.0719865	0.000111675	0.331463	0.344343	FALSE	FALSE	FALSE	ukb-b-13348	18	22686205	0.000182979	0.540000299	462933	Cancer code, self-reported: prostate cancer	TRUE	reported	textfile	18	25106241	0.0160816	7.59E-06	GCST90199703	Gamma-glutamylvaline levels	8179	2	TRUE			0.002444481	8179	8.05E-07	462933	TRUE	1.33E-05	0.002296638	18.82284127	38.26134244	20.03750325
rs12649558	G	A	G	A	0.0707147	-2.85E-05	0.319569	0.309434	FALSE	FALSE	FALSE	ukb-b-13348	4	181302217	0.000187642	0.880000056	462933	Cancer code, self-reported: prostate cancer	TRUE	reported	textfile	4	180381064	0.0160018	9.91E-06	GCST90199703	Gamma-glutamylvaline levels	8179	2	TRUE			0.002382603	8179	4.98E-08	462933	TRUE	1.31E-05	0.002174694	17.82122778	38.26134244	19.52907757
rs2169784	G	C	G	C	0.0801118	-0.000201882	0.714498	0.718243	FALSE	TRUE	FALSE	ukb-b-13348	19	53890160	0.000192538	0.290000001	462933	Cancer code, self-reported: prostate cancer	TRUE	reported	textfile	19	53386907	0.0166361	1.47E-06	GCST90199703	Gamma-glutamylvaline levels	8179	2	TRUE			0.002827913	8179	2.37E-06	462933	TRUE	3.61E-06	0.002618383	21.46672467	38.26134244	23.1894226
rs274554	C	T	C	T	-0.152825	-0.000218046	0.838569	0.836739	FALSE	FALSE	FALSE	ukb-b-13348	5	131724950	0.000234712	0.349999964	462933	Cancer code, self-reported: prostate cancer	TRUE	reported	textfile	5	132389258	0.020322	5.47E-14	GCST90199703	Gamma-glutamylvaline levels	8179	2	TRUE			0.006868606	8179	1.86E-06	462933	TRUE	2.42E-13	0.006323311	52.03474627	38.26134244	56.55303473
rs34111586	C	T	C	T	-0.100291	5.41E-05	0.13561	0.131193	FALSE	FALSE	FALSE	ukb-b-13348	14	45115777	0.00025703	0.830000015	462933	Cancer code, self-reported: prostate cancer	TRUE	reported	textfile	14	44646574	0.0219644	4.97E-06	GCST90199703	Gamma-glutamylvaline levels	8179	2	TRUE			0.002543228	8179	9.56E-08	462933	TRUE	6.91E-06	0.002358063	19.32745495	38.26134244	20.84900027
rs6930584	A	G	A	G	0.0867954	3.75E-05	0.201262	0.202685	FALSE	FALSE	FALSE	ukb-b-13348	6	90683561	0.000215654	0.860000097	462933	Cancer code, self-reported: prostate cancer	TRUE	reported	textfile	6	89973842	0.0188615	4.19E-06	GCST90199703	Gamma-glutamylvaline levels	8179	2	TRUE			0.002582996	8179	6.52E-08	462933	TRUE	5.72E-06	0.002422086	19.85348337	38.26134244	21.17585537
rs8051286	A	G	A	G	-0.103275	9.58E-05	0.153783	0.167183	FALSE	FALSE	FALSE	ukb-b-13348	16	52549671	0.000235033	0.680000137	462933	Cancer code, self-reported: prostate cancer	TRUE	reported	textfile	16	52515759	0.0210545	9.34E-07	GCST90199703	Gamma-glutamylvaline levels	8179	2	TRUE			0.0029338	8179	3.59E-07	462933	TRUE	1.54E-06	0.002775943	22.76206862	38.26134244	24.06027255
rs10028378	G	T	G	T	0.0996459	-0.000191642	0.825977	0.823556	FALSE	FALSE	FALSE	ukb-b-13348	4	164782232	0.000230723	0.410000135	462933	Cancer code, self-reported: prostate cancer	TRUE	reported	textfile	4	163861080	0.0214694	3.46E-06	GCST90199704	3-hydroxysebacate levels	7325	2	TRUE			0.002933015	7325	1.49E-06	462933	TRUE	6.83E-06	0.002854457	20.96302493	38.26134244	21.54165435
rs1126742	G	A	G	A	-0.251503	-4.95E-05	0.125154	0.138671	FALSE	FALSE	FALSE	ukb-b-13348	1	47398496	0.000250689	0.840000027	462933	Cancer code, self-reported: prostate cancer	TRUE	reported	textfile	1	46932824	0.023906	6.95E-26	GCST90199704	3-hydroxysebacate levels	7325	2	TRUE			0.014889105	7325	8.43E-08	462933	TRUE	2.85E-25	0.013851368	102.858299	38.26134244	110.680856
rs1153602	A	T	A	T	-0.0812575	2.26E-05	0.336326	0.324032	FALSE	TRUE	FALSE	ukb-b-13348	3	25571152	0.000185269	0.89999998	462933	Cancer code, self-reported: prostate cancer	TRUE	reported	textfile	3	25529661	0.0167246	1.18E-06	GCST90199704	3-hydroxysebacate levels	7325	2	TRUE			0.003213133	7325	3.22E-08	462933	TRUE	1.57E-06	0.002947624	21.64926799	38.26134244	23.60562121
rs2837077	T	C	T	C	0.0782247	-0.000334811	0.450339	0.448868	FALSE	FALSE	FALSE	ukb-b-13348	21	40936149	0.000174658	0.054999659	462933	Cancer code, self-reported: prostate cancer	TRUE	reported	textfile	21	39564222	0.0160525	1.10E-06	GCST90199704	3-hydroxysebacate levels	7325	2	TRUE			0.003232268	7325	7.94E-06	462933	TRUE	4.37E-06	0.00302937	22.25148298	38.26134244	23.74665569
rs3009980	G	A	G	A	-0.0795132	2.30E-05	0.283734	0.287922	FALSE	FALSE	FALSE	ukb-b-13348	1	45699584	0.000191256	0.89999998	462933	Cancer code, self-reported: prostate cancer	TRUE	reported	textfile	1	45233912	0.0177061	7.10E-06	GCST90199704	3-hydroxysebacate levels	7325	2	TRUE			0.002746308	7325	3.11E-08	462933	TRUE	9.07E-06	0.00256977	18.86690592	38.26134244	20.16659788
rs61875118	C	T	C	T	0.0877104	0.000196865	0.226165	0.229639	FALSE	FALSE	FALSE	ukb-b-13348	10	114750236	0.000207204	0.340000065	462933	Cancer code, self-reported: prostate cancer	TRUE	reported	textfile	10	112990477	0.0192357	5.12E-06	GCST90199704	3-hydroxysebacate levels	7325	2	TRUE			0.002831169	7325	1.95E-06	462933	TRUE	1.07E-05	0.002692811	19.77270237	38.26134244	20.79151772
rs6668000	A	G	A	G	0.0781327	-0.000169144	0.630499	0.640003	FALSE	FALSE	FALSE	ukb-b-13348	1	111006869	0.000181853	0.349999964	462933	Cancer code, self-reported: prostate cancer	TRUE	reported	textfile	1	110464247	0.0167975	3.30E-06	GCST90199704	3-hydroxysebacate levels	7325	2	TRUE			0.002945819	7325	1.87E-06	462933	TRUE	6.91E-06	0.002844433	20.88919944	38.26134244	21.63596973
rs7542137	T	C	T	C	0.103358	0.000274625	0.603252	0.610128	FALSE	FALSE	FALSE	ukb-b-13348	1	151868892	0.000177325	0.119999932	462933	Cancer code, self-reported: prostate cancer	TRUE	reported	textfile	1	151896416	0.0161578	1.59E-10	GCST90199704	3-hydroxysebacate levels	7325	2	TRUE			0.005556672	7325	5.18E-06	462933	TRUE	7.89E-10	0.005113658	37.63979694	38.26134244	40.91887997
rs75995468	T	C	T	C	0.11364	0.000145012	0.138317	0.138484	FALSE	FALSE	FALSE	ukb-b-13348	3	13323029	0.000253063	0.570000189	462933	Cancer code, self-reported: prostate cancer	TRUE	reported	textfile	3	13281529	0.0232304	9.99E-07	GCST90199704	3-hydroxysebacate levels	7325	2	TRUE			0.00325719	7325	7.09E-07	462933	TRUE	1.76E-06	0.003078333	22.61223709	38.26134244	23.93035131
rs10271639	A	G	A	G	0.10677	-0.000304571	0.13343	0.141233	FALSE	FALSE	FALSE	ukb-b-13348	7	19779604	0.000249752	0.220000162	462933	Cancer code, self-reported: prostate cancer	TRUE	reported	textfile	7	19739981	0.0241466	9.79E-06	GCST90199705	Propionylglycine levels	7311	2	TRUE			0.002667893	7311	3.21E-06	462933	TRUE	2.31E-05	0.002636244	19.31923819	38.26134244	19.55178936
rs1047891	A	C	A	C	0.358921	-0.000355091	0.320777	0.31577	FALSE	FALSE	FALSE	ukb-b-13348	2	211540507	0.000186431	0.056999363	462933	Cancer code, self-reported: prostate cancer	TRUE	reported	textfile	2	210675783	0.0172869	9.43E-96	GCST90199705	Propionylglycine levels	7311	2	TRUE			0.055695196	7311	7.84E-06	462933	TRUE	2.01E-90	0.056136242	434.7023524	38.26134244	431.0855829
rs10502723	C	A	C	A	-0.107673	0.000461463	0.171601	0.175602	FALSE	FALSE	FALSE	ukb-b-13348	18	36898372	0.000227946	0.043000153	462933	Cancer code, self-reported: prostate cancer	TRUE	reported	textfile	18	39318408	0.0216146	6.31E-07	GCST90199705	Propionylglycine levels	7311	2	TRUE			0.00338368	7311	8.85E-06	462933	TRUE	2.77E-06	0.00329612	24.17101101	38.26134244	24.81528237
rs1761768	A	G	A	G	0.0773685	-7.36E-05	0.391021	0.392993	FALSE	FALSE	FALSE	ukb-b-13348	6	43680462	0.000179013	0.680000137	462933	Cancer code, self-reported: prostate cancer	TRUE	reported	textfile	6	43712725	0.0169702	5.14E-06	GCST90199705	Propionylglycine levels	7311	2	TRUE			0.002835719	7311	3.65E-07	462933	TRUE	7.83E-06	0.002850761	20.89577811	38.26134244	20.78521076
rs17738836	A	T	A	T	0.110047	-2.55E-06	0.127268	0.142758	FALSE	TRUE	FALSE	ukb-b-13348	15	87842697	0.000246118	0.98999999	462933	Cancer code, self-reported: prostate cancer	TRUE	reported	textfile	15	87299466	0.0244801	6.95E-06	GCST90199705	Propionylglycine levels	7311	2	TRUE			0.00275723	7311	2.31E-10	462933	TRUE	8.33E-06	0.002690212	19.71580033	38.26134244	20.20831209
rs2297442	C	T	C	T	-0.098395	-2.53E-05	0.288836	0.302393	FALSE	FALSE	FALSE	ukb-b-13348	9	6540540	0.000188571	0.889999986	462933	Cancer code, self-reported: prostate cancer	TRUE	reported	textfile	9	6540540	0.0178947	3.83E-08	GCST90199705	Propionylglycine levels	7311	2	TRUE			0.004119519	7311	3.89E-08	462933	TRUE	5.49E-08	0.003977381	29.18676103	38.26134244	30.23411191
rs34312136	C	T	C	T	-0.0785527	0.000304996	0.387268	0.397685	FALSE	FALSE	FALSE	ukb-b-13348	9	137269456	0.000177118	0.08500021	462933	Cancer code, self-reported: prostate cancer	TRUE	reported	textfile	9	134377610	0.0168524	3.14E-06	GCST90199705	Propionylglycine levels	7311	2	TRUE			0.002963819	7311	6.41E-06	462933	TRUE	1.05E-05	0.002928427	21.46673682	38.26134244	21.72694759
rs62395189	C	T	C	T	-0.0969247	7.61E-05	0.210787	0.225371	FALSE	FALSE	FALSE	ukb-b-13348	5	178938107	0.000215146	0.719999177	462933	Cancer code, self-reported: prostate cancer	TRUE	reported	textfile	5	179511106	0.0208577	3.37E-06	GCST90199705	Propionylglycine levels	7311	2	TRUE			0.002945757	7311	2.70E-07	462933	TRUE	5.02E-06	0.003125626	22.91682823	38.26134244	21.5941492
rs10114702	T	C	T	C	-0.0804496	1.65E-05	0.492612	0.489565	FALSE	FALSE	FALSE	ukb-b-13348	9	36262120	0.000173575	0.919999942	462933	Cancer code, self-reported: prostate cancer	TRUE	reported	textfile	9	36262123	0.0179882	7.74E-06	GCST90199706	Butyrylglycine levels	6044	2	TRUE			0.003299562	6044	1.96E-08	462933	TRUE	9.43E-06	0.003235363	19.61151081	38.26134244	20.00195119
rs1047891	A	C	A	C	0.297264	-0.000355091	0.32329	0.31577	FALSE	FALSE	FALSE	ukb-b-13348	2	211540507	0.000186431	0.056999363	462933	Cancer code, self-reported: prostate cancer	TRUE	reported	textfile	2	210675783	0.0190512	6.90E-55	GCST90199706	Butyrylglycine levels	6044	2	TRUE			0.038734898	6044	7.84E-06	462933	TRUE	4.59E-52	0.038664242	243.0049499	38.26134244	243.4669203
rs10511029	C	A	C	A	-0.133479	-0.000361466	0.101598	0.110971	FALSE	FALSE	FALSE	ukb-b-13348	3	73902500	0.000278826	0.190000175	462933	Cancer code, self-reported: prostate cancer	TRUE	reported	textfile	3	73853349	0.0299363	8.24E-06	GCST90199706	Butyrylglycine levels	6044	2	TRUE			0.00327961	6044	3.63E-06	462933	TRUE	1.87E-05	0.003252458	19.71547754	38.26134244	19.88060717
rs10774580	G	A	G	A	-0.10246	0.000219623	0.605206	0.614678	FALSE	FALSE	FALSE	ukb-b-13348	12	121476423	0.000178174	0.220000162	462933	Cancer code, self-reported: prostate cancer	TRUE	reported	textfile	12	121038620	0.0182646	2.03E-08	GCST90199706	Butyrylglycine levels	6044	2	TRUE			0.005181453	6044	3.28E-06	462933	TRUE	5.69E-08	0.005016635	30.46332952	38.26134244	31.46939344
rs10791908	C	T	C	T	-0.0938986	0.000313227	0.56725	0.559957	FALSE	FALSE	FALSE	ukb-b-13348	11	67392813	0.000174842	0.072999519	462933	Cancer code, self-reported: prostate cancer	TRUE	reported	textfile	11	67625342	0.0180659	2.02E-07	GCST90199706	Butyrylglycine levels	6044	2	TRUE			0.004451238	6044	6.93E-06	462933	TRUE	7.18E-07	0.004328723	26.26785154	38.26134244	27.01463041
rs2014355	C	T	C	T	0.557922	-6.36E-05	0.294337	0.257064	FALSE	FALSE	FALSE	ukb-b-13348	12	121175524	0.000198354	0.749999545	462933	Cancer code, self-reported: prostate cancer	TRUE	reported	textfile	12	120737721	0.0183717	1.43E-202	GCST90199706	Butyrylglycine levels	6044	2	TRUE			0.13242622	6044	2.22E-07	462933	TRUE	3.61E-190	0.129306148	897.2932863	38.26134244	922.2491926
rs2297442	C	T	C	T	-0.0892615	-2.53E-05	0.292626	0.302393	FALSE	FALSE	FALSE	ukb-b-13348	9	6540540	0.000188571	0.889999986	462933	Cancer code, self-reported: prostate cancer	TRUE	reported	textfile	9	6540540	0.0195489	4.97E-06	GCST90199706	Butyrylglycine levels	6044	2	TRUE			0.0034388	6044	3.89E-08	462933	TRUE	6.23E-06	0.003298529	19.99567101	38.26134244	20.84892712
rs6752046	G	A	G	A	-0.087578	-5.60E-05	0.615683	0.614114	FALSE	FALSE	FALSE	ukb-b-13348	2	151394840	0.000179216	0.749999545	462933	Cancer code, self-reported: prostate cancer	TRUE	reported	textfile	2	150538326	0.0188357	3.33E-06	GCST90199706	Butyrylglycine levels	6044	2	TRUE			0.003565288	6044	2.11E-07	462933	TRUE	4.63E-06	0.003629667	22.01033906	38.26134244	21.61854777
rs973080	T	A	T	A	-0.099258	3.52E-05	0.280402	0.277521	FALSE	TRUE	FALSE	ukb-b-13348	5	32749424	0.000196154	0.860000097	462933	Cancer code, self-reported: prostate cancer	TRUE	reported	textfile	5	32749318	0.0203566	1.08E-06	GCST90199706	Butyrylglycine levels	6044	2	TRUE			0.003919532	6044	6.94E-08	462933	TRUE	1.43E-06	0.003975869	24.11809221	38.26134244	23.77500157
rs10096113	C	T	C	T	0.0885937	-2.86E-05	0.250652	0.257967	FALSE	FALSE	FALSE	ukb-b-13348	8	14812302	0.000199341	0.889999986	462933	Cancer code, self-reported: prostate cancer	TRUE	reported	textfile	8	14954793	0.0178977	7.42E-07	GCST90199707	Pro-hydroxy-pro levels	8208	2	TRUE			0.002977041	8208	4.46E-08	462933	TRUE	1.03E-06	0.002948427	24.26634075	38.26134244	24.50254702
rs10515706	T	C	T	C	0.0698597	0.000168081	0.425653	0.428112	FALSE	FALSE	FALSE	ukb-b-13348	5	153578518	0.000175735	0.340000065	462933	Cancer code, self-reported: prostate cancer	TRUE	reported	textfile	5	154198958	0.0156562	8.12E-06	GCST90199707	Pro-hydroxy-pro levels	8208	2	TRUE			0.002420453	8208	1.98E-06	462933	TRUE	1.75E-05	0.002386236	19.62829445	38.26134244	19.9104333
rs10852553	A	G	A	G	-0.0971861	-0.000428591	0.163893	0.166573	FALSE	FALSE	FALSE	ukb-b-13348	16	56825666	0.000232876	0.065999402	462933	Cancer code, self-reported: prostate cancer	TRUE	reported	textfile	16	56791754	0.0207004	2.67E-06	GCST90199707	Pro-hydroxy-pro levels	8208	2	TRUE			0.002678887	8208	7.32E-06	462933	TRUE	1.04E-05	0.002588574	21.29696625	38.26134244	22.04199168
rs11259907	G	A	G	A	0.0727684	1.55E-05	0.337179	0.339597	FALSE	FALSE	FALSE	ukb-b-13348	15	83995438	0.000183459	0.929999896	462933	Cancer code, self-reported: prostate cancer	TRUE	reported	textfile	15	83326686	0.0163122	8.16E-06	GCST90199707	Pro-hydroxy-pro levels	8208	2	TRUE			0.00241923	8208	1.54E-08	462933	TRUE	1.04E-05	0.002366859	19.46852595	38.26134244	19.90034368
rs1543169	G	A	G	A	-0.0719117	0.00015937	0.458109	0.463165	FALSE	FALSE	FALSE	ukb-b-13348	12	83517130	0.000175694	0.359999585	462933	Cancer code, self-reported: prostate cancer	TRUE	reported	textfile	12	83123351	0.0161105	8.06E-06	GCST90199707	Pro-hydroxy-pro levels	8208	2	TRUE			0.002422124	8208	1.78E-06	462933	TRUE	1.69E-05	0.002567497	21.12311022	38.26134244	19.92420827
rs1833216	C	T	C	T	0.0705979	0.000213742	0.575428	0.587789	FALSE	FALSE	FALSE	ukb-b-13348	2	207086148	0.000176965	0.230000087	462933	Cancer code, self-reported: prostate cancer	TRUE	reported	textfile	2	206221424	0.0156773	6.69E-06	GCST90199707	Pro-hydroxy-pro levels	8208	2	TRUE			0.002465117	8208	3.15E-06	462933	TRUE	1.69E-05	0.002435319	20.03301654	38.26134244	20.27874282
rs1868000	G	A	G	A	0.101119	0.000313391	0.848772	0.848976	FALSE	FALSE	FALSE	ukb-b-13348	10	73347112	0.000242729	0.200000002	462933	Cancer code, self-reported: prostate cancer	TRUE	reported	textfile	10	71587355	0.0217317	3.27E-06	GCST90199707	Pro-hydroxy-pro levels	8208	2	TRUE			0.002631493	8208	3.60E-06	462933	TRUE	9.01E-06	0.002624936	21.59691841	38.26134244	21.65100847
rs60037927	A	G	A	G	-0.127713	-0.000150406	0.0919234	0.108741	FALSE	FALSE	FALSE	ukb-b-13348	1	77637079	0.000284268	0.599999654	462933	Cancer code, self-reported: prostate cancer	TRUE	reported	textfile	1	77171394	0.0272681	2.82E-06	GCST90199707	Pro-hydroxy-pro levels	8208	2	TRUE			0.002666058	8208	6.05E-07	462933	TRUE	4.87E-06	0.002723007	22.40600794	38.26134244	21.93615253
rs6085145	A	G	A	G	0.0820237	-0.000170131	0.715377	0.723992	FALSE	FALSE	FALSE	ukb-b-13348	20	5379991	0.000196145	0.390000353	462933	Cancer code, self-reported: prostate cancer	TRUE	reported	textfile	20	5399345	0.0179126	4.67E-06	GCST90199707	Pro-hydroxy-pro levels	8208	2	TRUE			0.002548717	8208	1.63E-06	462933	TRUE	9.76E-06	0.002739767	22.54429631	38.26134244	20.96821476
rs6887345	G	T	G	T	0.071448	-0.000162719	0.607299	0.60961	FALSE	FALSE	FALSE	ukb-b-13348	5	39572369	0.000179462	0.359999585	462933	Cancer code, self-reported: prostate cancer	TRUE	reported	textfile	5	39572267	0.0157916	6.06E-06	GCST90199707	Pro-hydroxy-pro levels	8208	2	TRUE			0.002488366	8208	1.78E-06	462933	TRUE	1.28E-05	0.002434864	20.02926311	38.26134244	20.47047325
rs7519829	A	G	A	G	-0.0852373	0.000114903	0.223582	0.232755	FALSE	FALSE	FALSE	ukb-b-13348	1	110320490	0.00020521	0.580000009	462933	Cancer code, self-reported: prostate cancer	TRUE	reported	textfile	1	109777868	0.0185522	4.34E-06	GCST90199707	Pro-hydroxy-pro levels	8208	2	TRUE			0.002565791	8208	6.77E-07	462933	TRUE	7.53E-06	0.002522446	20.75153261	38.26134244	21.10904248
rs9480064	T	G	T	G	0.0726245	0.000122389	0.483257	0.479987	FALSE	FALSE	FALSE	ukb-b-13348	6	155452388	0.000174547	0.479999738	462933	Cancer code, self-reported: prostate cancer	TRUE	reported	textfile	6	155131254	0.015738	3.94E-06	GCST90199707	Pro-hydroxy-pro levels	8208	2	TRUE			0.002588274	8208	1.06E-06	462933	TRUE	7.48E-06	0.002634202	21.67335296	38.26134244	21.2944893
rs9531672	T	C	T	C	0.0955339	-0.000146952	0.827297	0.823837	FALSE	FALSE	FALSE	ukb-b-13348	13	85491464	0.000230089	0.519999589	462933	Cancer code, self-reported: prostate cancer	TRUE	reported	textfile	13	84917329	0.0204058	2.85E-06	GCST90199707	Pro-hydroxy-pro levels	8208	2	TRUE			0.002663899	8208	8.81E-07	462933	TRUE	5.26E-06	0.002607993	21.45714671	38.26134244	21.91834524
rs113625841	A	G	A	G	0.0781236	0.000218319	0.257438	0.256981	FALSE	FALSE	FALSE	ukb-b-13348	6	112391222	0.00019865	0.270000147	462933	Cancer code, self-reported: prostate cancer	TRUE	reported	textfile	6	112070019	0.0169236	3.91E-06	GCST90199708	Propionylcarnitine (c3) levels	8273	2	TRUE			0.002569825	8273	2.61E-06	462933	TRUE	9.52E-06	0.002333457	19.34516674	38.26134244	21.30978125
rs1171617	T	G	T	G	0.247778	0.000157042	0.769099	0.767585	FALSE	FALSE	FALSE	ukb-b-13348	10	61467182	0.000205521	0.440000328	462933	Cancer code, self-reported: prostate cancer	TRUE	reported	textfile	10	59707424	0.0178083	5.24E-44	GCST90199708	Propionylcarnitine (c3) levels	8273	2	TRUE			0.022870449	8273	1.26E-06	462933	TRUE	2.46E-42	0.021805374	184.372562	38.26134244	193.588948
rs1285961	T	G	T	G	0.0687388	4.24E-05	0.617494	0.640433	FALSE	FALSE	FALSE	ukb-b-13348	7	141581325	0.000180672	0.809999965	462933	Cancer code, self-reported: prostate cancer	TRUE	reported	textfile	7	141881525	0.015249	6.55E-06	GCST90199708	Propionylcarnitine (c3) levels	8273	2	TRUE			0.002450741	8273	1.19E-07	462933	TRUE	9.21E-06	0.002232055	18.50262537	38.26134244	20.31988116
rs2155483	T	C	T	C	-0.0673428	-0.00010259	0.48503	0.484513	FALSE	FALSE	FALSE	ukb-b-13348	6	162282166	0.00017446	0.559999965	462933	Cancer code, self-reported: prostate cancer	TRUE	reported	textfile	6	161861134	0.0151185	8.42E-06	GCST90199708	Propionylcarnitine (c3) levels	8273	2	TRUE			0.00239313	8273	7.47E-07	462933	TRUE	1.46E-05	0.002265494	18.78044568	38.26134244	19.84106276
rs4363195	C	T	C	T	0.0718604	3.74E-05	0.550206	0.558734	FALSE	FALSE	FALSE	ukb-b-13348	8	13156257	0.000175454	0.830000015	462933	Cancer code, self-reported: prostate cancer	TRUE	reported	textfile	8	13298748	0.0150507	1.80E-06	GCST90199708	Propionylcarnitine (c3) levels	8273	2	TRUE			0.002748606	8273	9.83E-08	462933	TRUE	2.58E-06	0.002555926	21.1942329	38.26134244	22.79637866
rs662138	G	C	G	C	-0.164279	-6.26E-05	0.175208	0.185975	FALSE	TRUE	FALSE	ukb-b-13348	6	160564476	0.000222686	0.780000714	462933	Cancer code, self-reported: prostate cancer	TRUE	reported	textfile	6	160143444	0.0194955	3.56E-17	GCST90199708	Propionylcarnitine (c3) levels	8273	2	TRUE			0.008511867	8273	1.71E-07	462933	TRUE	1.02E-16	0.007799962	65.02064153	38.26134244	71.00604856
rs9405575	T	C	T	C	-0.0937108	0.000254056	0.148368	0.154495	FALSE	FALSE	FALSE	ukb-b-13348	6	2668872	0.000241227	0.290000001	462933	Cancer code, self-reported: prostate cancer	TRUE	reported	textfile	6	2668638	0.0208178	6.75E-06	GCST90199708	Propionylcarnitine (c3) levels	8273	2	TRUE			0.002443931	8273	2.40E-06	462933	TRUE	1.56E-05	0.002219226	18.3960419	38.26134244	20.26327447
rs11735283	C	T	C	T	0.0933634	-0.000279671	0.159514	0.157538	FALSE	FALSE	FALSE	ukb-b-13348	4	48032711	0.000238052	0.239999866	462933	Cancer code, self-reported: prostate cancer	TRUE	reported	textfile	4	48030694	0.0208646	7.65E-06	GCST90199709	Adrenate (22:4n6) levels	8279	2	TRUE			0.002413298	8279	2.98E-06	462933	TRUE	1.89E-05	0.00233729	19.39107198	38.26134244	20.02318646
rs12491225	A	G	A	G	0.0686821	5.20E-05	0.576422	0.573421	FALSE	FALSE	FALSE	ukb-b-13348	3	46748453	0.000176947	0.770000487	462933	Cancer code, self-reported: prostate cancer	TRUE	reported	textfile	3	46706963	0.0153698	7.87E-06	GCST90199709	Adrenate (22:4n6) levels	8279	2	TRUE			0.002406751	8279	1.86E-07	462933	TRUE	1.14E-05	0.002303515	19.11021544	38.26134244	19.96874166
rs12628438	C	G	C	G	-0.0896604	-9.98E-05	0.169971	0.177624	FALSE	TRUE	FALSE	ukb-b-13348	22	50003305	0.000227169	0.660000098	462933	Cancer code, self-reported: prostate cancer	TRUE	reported	textfile	22	49609657	0.0201716	8.79E-06	GCST90199709	Adrenate (22:4n6) levels	8279	2	TRUE			0.00238129	8279	4.17E-07	462933	TRUE	1.39E-05	0.002268294	18.8173567	38.26134244	19.75698404
rs131291	A	G	A	G	-0.0754699	7.10E-05	0.717065	0.713867	FALSE	FALSE	FALSE	ukb-b-13348	22	30169436	0.000192312	0.70999943	462933	Cancer code, self-reported: prostate cancer	TRUE	reported	textfile	22	29773447	0.0168597	7.59E-06	GCST90199709	Adrenate (22:4n6) levels	8279	2	TRUE			0.002415043	8279	2.94E-07	462933	TRUE	1.15E-05	0.002311121	19.17346338	38.26134244	20.03769971
rs1418573	G	A	G	A	0.0818852	-4.74E-05	0.73084	0.71913	FALSE	FALSE	FALSE	ukb-b-13348	6	51351128	0.000192853	0.809999965	462933	Cancer code, self-reported: prostate cancer	TRUE	reported	textfile	6	51486330	0.0174648	2.75E-06	GCST90199709	Adrenate (22:4n6) levels	8279	2	TRUE			0.002648858	8279	1.30E-07	462933	TRUE	3.98E-06	0.002637993	21.8924208	38.26134244	21.98282967
rs174546	T	C	T	C	-0.182852	-9.71E-05	0.339156	0.344015	FALSE	FALSE	FALSE	ukb-b-13348	11	61569830	0.000182469	0.589999984	462933	Cancer code, self-reported: prostate cancer	TRUE	reported	textfile	11	61802358	0.0159898	2.78E-30	GCST90199709	Adrenate (22:4n6) levels	8279	2	TRUE			0.015553655	8279	6.12E-07	462933	TRUE	2.78E-29	0.014987455	125.9386619	38.26134244	130.7715787
rs4657374	T	A	T	A	0.0788287	-0.000249349	0.30401	0.300765	FALSE	TRUE	FALSE	ukb-b-13348	1	164760618	0.00019106	0.190000175	462933	Cancer code, self-reported: prostate cancer	TRUE	reported	textfile	1	164791381	0.0167245	2.44E-06	GCST90199709	Adrenate (22:4n6) levels	8279	2	TRUE			0.002676858	8279	3.68E-06	462933	TRUE	6.91E-06	0.002629599	21.82257896	38.26134244	22.21582487
rs55875221	G	A	G	A	0.0752803	-5.26E-05	0.38747	0.38468	FALSE	FALSE	FALSE	ukb-b-13348	11	97520939	0.000178886	0.770000487	462933	Cancer code, self-reported: prostate cancer	TRUE	reported	textfile	11	97649939	0.0159619	2.40E-06	GCST90199709	Adrenate (22:4n6) levels	8279	2	TRUE			0.002680125	8279	1.87E-07	462933	TRUE	3.60E-06	0.002690036	22.32548601	38.26134244	22.24300764
rs9807638	G	A	G	A	0.0804403	-0.000197008	0.30377	0.308424	FALSE	FALSE	FALSE	ukb-b-13348	18	57606698	0.000188159	0.299999824	462933	Cancer code, self-reported: prostate cancer	TRUE	reported	textfile	18	59939466	0.0170804	2.48E-06	GCST90199709	Adrenate (22:4n6) levels	8279	2	TRUE			0.00267249	8279	2.37E-06	462933	TRUE	5.99E-06	0.002737001	22.71633278	38.26134244	22.17947639
rs11084170	G	A	G	A	-0.0847801	3.56E-05	0.304541	0.305523	FALSE	FALSE	FALSE	ukb-b-13348	19	53023725	0.000188442	0.84999995	462933	Cancer code, self-reported: prostate cancer	TRUE	reported	textfile	19	52520472	0.0188511	6.88E-06	GCST90199710	Docosatrienoate (22:3n3) levels	6511	2	TRUE			0.003097795	6511	7.70E-08	462933	TRUE	8.95E-06	0.003044634	19.87804651	38.26134244	20.22620732
rs1192922	A	C	A	C	0.0821714	-0.000242993	0.626826	0.625095	FALSE	FALSE	FALSE	ukb-b-13348	11	69502761	0.000179259	0.180000205	462933	Cancer code, self-reported: prostate cancer	TRUE	reported	textfile	11	69687993	0.0183551	7.58E-06	GCST90199710	Docosatrienoate (22:3n3) levels	6511	2	TRUE			0.003069576	6511	3.97E-06	462933	TRUE	1.84E-05	0.003158855	20.62614491	38.26134244	20.04139108
rs12737465	A	G	A	G	0.0853655	5.74E-05	0.58311	0.585139	FALSE	FALSE	FALSE	ukb-b-13348	1	164743778	0.000176676	0.749999545	462933	Cancer code, self-reported: prostate cancer	TRUE	reported	textfile	1	164774541	0.0176366	1.30E-06	GCST90199710	Docosatrienoate (22:3n3) levels	6511	2	TRUE			0.003586414	6511	2.28E-07	462933	TRUE	1.89E-06	0.003542964	23.14314802	38.26134244	23.42799089
rs1331432	T	C	T	C	-0.0945744	0.000114295	0.749256	0.740002	FALSE	FALSE	FALSE	ukb-b-13348	9	89160632	0.000197984	0.559999965	462933	Cancer code, self-reported: prostate cancer	TRUE	reported	textfile	9	86545717	0.0201894	2.81E-06	GCST90199710	Docosatrienoate (22:3n3) levels	6511	2	TRUE			0.003359885	6511	7.20E-07	462933	TRUE	4.63E-06	0.003360764	21.94897556	38.26134244	21.94322036
rs1674120	T	C	T	C	-0.0959153	-2.73E-05	0.771484	0.779874	FALSE	FALSE	FALSE	ukb-b-13348	12	113526245	0.000209736	0.89999998	462933	Cancer code, self-reported: prostate cancer	TRUE	reported	textfile	12	113088440	0.0215132	8.26E-06	GCST90199710	Docosatrienoate (22:3n3) levels	6511	2	TRUE			0.003044579	6511	3.66E-08	462933	TRUE	1.04E-05	0.003243764	21.18237352	38.26134244	19.87768251
rs17821152	G	A	G	A	-0.082568	0.00022822	0.502	0.51089	FALSE	FALSE	FALSE	ukb-b-13348	2	108906495	0.0001751	0.190000175	462933	Cancer code, self-reported: prostate cancer	TRUE	reported	textfile	2	108290039	0.0176805	3.01E-06	GCST90199710	Docosatrienoate (22:3n3) levels	6511	2	TRUE			0.003339392	6511	3.67E-06	462933	TRUE	7.43E-06	0.003408683	22.26300368	38.26134244	21.80893434
rs2912547	T	G	T	G	0.102133	0.000229668	0.812865	0.814996	FALSE	FALSE	FALSE	ukb-b-13348	17	53830710	0.000223419	0.299999824	462933	Cancer code, self-reported: prostate cancer	TRUE	reported	textfile	17	55753349	0.0223693	4.98E-06	GCST90199710	Docosatrienoate (22:3n3) levels	6511	2	TRUE			0.003192452	6511	2.28E-06	462933	TRUE	1.03E-05	0.003173479	20.72193498	38.26134244	20.8462235
rs34156842	G	T	G	T	-0.0974655	4.33E-05	0.220209	0.217637	FALSE	FALSE	FALSE	ukb-b-13348	2	212577264	0.000214962	0.840000027	462933	Cancer code, self-reported: prostate cancer	TRUE	reported	textfile	2	211712539	0.021407	5.29E-06	GCST90199710	Docosatrienoate (22:3n3) levels	6511	2	TRUE			0.003174644	6511	8.78E-08	462933	TRUE	6.96E-06	0.003262459	21.30485412	38.26134244	20.72956611
rs4790506	G	A	G	A	-0.103272	-1.72E-05	0.817557	0.812391	FALSE	FALSE	FALSE	ukb-b-13348	17	3418458	0.00022183	0.9400001	462933	Cancer code, self-reported: prostate cancer	TRUE	reported	textfile	17	3515164	0.0226087	4.93E-06	GCST90199710	Docosatrienoate (22:3n3) levels	6511	2	TRUE			0.003195287	6511	1.30E-08	462933	TRUE	6.06E-06	0.003181562	20.77488492	38.26134244	20.86478882
rs56281468	C	G	C	G	0.122099	0.000266506	0.138067	0.135287	FALSE	TRUE	FALSE	ukb-b-13348	3	13304419	0.00025464	0.299999824	462933	Cancer code, self-reported: prostate cancer	TRUE	reported	textfile	3	13262919	0.0252374	1.31E-06	GCST90199710	Docosatrienoate (22:3n3) levels	6511	2	TRUE			0.003583124	6511	2.37E-06	462933	TRUE	2.90E-06	0.003548278	23.17798172	38.26134244	23.4064199
rs6034162	A	G	A	G	-0.0881646	-5.05E-05	0.602662	0.599286	FALSE	FALSE	FALSE	ukb-b-13348	20	15341474	0.000177789	0.780000714	462933	Cancer code, self-reported: prostate cancer	TRUE	reported	textfile	20	15360828	0.0179776	9.38E-07	GCST90199710	Docosatrienoate (22:3n3) levels	6511	2	TRUE			0.003681366	6511	1.74E-07	462933	TRUE	1.34E-06	0.003722652	24.32127867	38.26134244	24.05055244
rs61897793	A	G	A	G	0.279215	-0.000335187	0.202784	0.187489	FALSE	FALSE	FALSE	ukb-b-13348	11	61599347	0.000221942	0.129999895	462933	Cancer code, self-reported: prostate cancer	TRUE	reported	textfile	11	61831875	0.0213512	4.44E-39	GCST90199710	Docosatrienoate (22:3n3) levels	6511	2	TRUE			0.025600916	6511	4.93E-06	462933	TRUE	3.07E-37	0.025206769	168.3134979	38.26134244	171.0144918
rs79715983	C	T	C	T	0.120931	-0.000166852	0.118937	0.122777	FALSE	FALSE	FALSE	ukb-b-13348	9	14170636	0.000264327	0.530000159	462933	Cancer code, self-reported: prostate cancer	TRUE	reported	textfile	9	14170637	0.0266484	5.68E-06	GCST90199710	Docosatrienoate (22:3n3) levels	6511	2	TRUE			0.003153892	6511	8.61E-07	462933	TRUE	9.45E-06	0.003064991	20.01136216	38.26134244	20.593635
rs987672	A	G	A	G	0.0803252	0.000310648	0.626577	0.626881	FALSE	FALSE	FALSE	ukb-b-13348	6	77410315	0.000179394	0.083000365	462933	Cancer code, self-reported: prostate cancer	TRUE	reported	textfile	6	76700598	0.0181639	9.77E-06	GCST90199710	Docosatrienoate (22:3n3) levels	6511	2	TRUE			0.002995493	6511	6.48E-06	462933	TRUE	2.85E-05	0.00301932	19.71227134	38.26134244	19.55624307
rs197490	C	T	C	T	-0.0705881	0.000324864	0.399458	0.415608	FALSE	FALSE	FALSE	ukb-b-13348	6	143062803	0.000176406	0.065999402	462933	Cancer code, self-reported: prostate cancer	TRUE	reported	textfile	6	142741666	0.0156181	6.19E-06	GCST90199711	Docosadienoate (22:2n6) levels	8264	2	TRUE			0.002466317	8264	7.33E-06	462933	TRUE	2.30E-05	0.002390603	19.79849366	38.26134244	20.42709394
rs2484589	A	G	A	G	-0.110029	0.000133059	0.115237	0.130748	FALSE	FALSE	FALSE	ukb-b-13348	12	115325266	0.000262691	0.610000232	462933	Cancer code, self-reported: prostate cancer	TRUE	reported	textfile	12	114887461	0.0245833	7.61E-06	GCST90199711	Docosadienoate (22:2n6) levels	8264	2	TRUE			0.002418784	8264	5.54E-07	462933	TRUE	1.26E-05	0.002468671	20.44663621	38.26134244	20.03244549
rs4657374	T	A	T	A	0.0766264	-0.000249349	0.304103	0.300765	FALSE	TRUE	FALSE	ukb-b-13348	1	164760618	0.00019106	0.190000175	462933	Cancer code, self-reported: prostate cancer	TRUE	reported	textfile	1	164791381	0.0167997	5.09E-06	GCST90199711	Docosadienoate (22:2n6) levels	8264	2	TRUE			0.00251175	8264	3.68E-06	462933	TRUE	1.39E-05	0.002485149	20.58345763	38.26134244	20.80433278
rs56040563	T	C	T	C	0.116878	0.000953522	0.107732	0.114878	FALSE	FALSE	FALSE	ukb-b-13348	3	132702923	0.000281203	0.000700003	462933	Cancer code, self-reported: prostate cancer	TRUE	reported	textfile	3	132984079	0.0250738	3.14E-06	GCST90199711	Docosadienoate (22:2n6) levels	8264	2	TRUE			0.002623007	8264	2.48E-05	462933	TRUE	3.06E-05	0.002626247	21.75518768	38.26134244	21.72827394
rs57582149	G	T	G	T	0.0831649	-0.000221195	0.225185	0.238082	FALSE	FALSE	FALSE	ukb-b-13348	16	84980402	0.000207662	0.290000001	462933	Cancer code, self-reported: prostate cancer	TRUE	reported	textfile	16	84946796	0.0186701	8.41E-06	GCST90199711	Docosadienoate (22:2n6) levels	8264	2	TRUE			0.002395852	8264	2.45E-06	462933	TRUE	1.94E-05	0.002413502	19.98859372	38.26134244	19.84206423
rs6585751	A	G	A	G	0.0729518	-0.000513443	0.638549	0.636198	FALSE	FALSE	FALSE	ukb-b-13348	10	123443636	0.000180714	0.004499974	462933	Cancer code, self-reported: prostate cancer	TRUE	reported	textfile	10	121684122	0.0162661	7.30E-06	GCST90199711	Docosadienoate (22:2n6) levels	8264	2	TRUE			0.002428644	8264	1.74E-05	462933	TRUE	4.76E-05	0.002456664	20.34693971	38.26134244	20.11431042
rs72609841	T	C	T	C	0.0895899	0.0004708	0.196318	0.201198	FALSE	FALSE	FALSE	ukb-b-13348	8	123990825	0.000217933	0.030999879	462933	Cancer code, self-reported: prostate cancer	TRUE	reported	textfile	8	122978585	0.0194533	4.12E-06	GCST90199711	Docosadienoate (22:2n6) levels	8264	2	TRUE			0.002560548	8264	1.01E-05	462933	TRUE	1.90E-05	0.002532751	20.97872102	38.26134244	21.20955394
rs79715983	C	T	C	T	0.106336	-0.000166852	0.117379	0.122777	FALSE	FALSE	FALSE	ukb-b-13348	9	14170636	0.000264327	0.530000159	462933	Cancer code, self-reported: prostate cancer	TRUE	reported	textfile	9	14170637	0.0236753	7.07E-06	GCST90199711	Docosadienoate (22:2n6) levels	8264	2	TRUE			0.002435709	8264	8.61E-07	462933	TRUE	1.26E-05	0.002342908	19.40256706	38.26134244	20.1729614
rs12616476	G	A	G	A	0.0788537	7.93E-05	0.293141	0.298349	FALSE	FALSE	FALSE	ukb-b-13348	2	76717555	0.000189282	0.680000137	462933	Cancer code, self-reported: prostate cancer	TRUE	reported	textfile	2	76490429	0.0165413	1.87E-06	GCST90199712	3-carboxy-4-methyl-5-propyl-2-furanpropanoate (cmpf) levels	8270	2	TRUE			0.002741021	8270	3.79E-07	462933	TRUE	3.05E-06	0.002576817	21.36016065	38.26134244	22.72505149
rs13168118	C	A	C	A	-0.0963663	-0.000231709	0.156261	0.149135	FALSE	FALSE	FALSE	ukb-b-13348	5	121657715	0.000243219	0.340000065	462933	Cancer code, self-reported: prostate cancer	TRUE	reported	textfile	5	122322020	0.0204906	2.56E-06	GCST90199712	3-carboxy-4-methyl-5-propyl-2-furanpropanoate (cmpf) levels	8270	2	TRUE			0.002667966	8270	1.96E-06	462933	TRUE	5.82E-06	0.00244872	20.29571358	38.26134244	22.11775373
rs2328895	T	C	T	C	-0.101977	-0.000140423	0.555367	0.566715	FALSE	FALSE	FALSE	ukb-b-13348	6	25802083	0.000174984	0.419999719	462933	Cancer code, self-reported: prostate cancer	TRUE	reported	textfile	6	25801855	0.0150763	1.34E-11	GCST90199712	3-carboxy-4-methyl-5-propyl-2-furanpropanoate (cmpf) levels	8270	2	TRUE			0.005503232	8270	1.39E-06	462933	TRUE	4.35E-11	0.005135896	42.68280262	38.26134244	45.75250968
rs2334	G	T	G	T	-0.0749056	0.000329309	0.319509	0.326153	FALSE	FALSE	FALSE	ukb-b-13348	7	141111806	0.000187752	0.079000529	462933	Cancer code, self-reported: prostate cancer	TRUE	reported	textfile	7	141412006	0.016591	6.34E-06	GCST90199712	3-carboxy-4-methyl-5-propyl-2-furanpropanoate (cmpf) levels	8270	2	TRUE			0.002459312	8270	6.65E-06	462933	TRUE	2.23E-05	0.002439855	20.22206164	38.26134244	20.38372012
rs7039675	T	C	T	C	0.105252	1.82E-05	0.862262	0.872829	FALSE	FALSE	FALSE	ukb-b-13348	9	2278436	0.000263394	0.9400001	462933	Cancer code, self-reported: prostate cancer	TRUE	reported	textfile	9	2278436	0.0223436	2.47E-06	GCST90199712	3-carboxy-4-methyl-5-propyl-2-furanpropanoate (cmpf) levels	8270	2	TRUE			0.00267664	8270	1.04E-08	462933	TRUE	3.20E-06	0.002631381	21.8136579	38.26134244	22.18985265
rs11715464	G	A	G	A	-0.0698351	6.91E-05	0.380985	0.382797	FALSE	FALSE	FALSE	ukb-b-13348	3	42909687	0.000178913	0.699999936	462933	Cancer code, self-reported: prostate cancer	TRUE	reported	textfile	3	42868195	0.0153528	5.40E-06	GCST90199713	Docosapentaenoate n3 DPA; 22:5n3 levels	8284	2	TRUE			0.002492031	8284	3.22E-07	462933	TRUE	8.38E-06	0.002300311	19.09510074	38.26134244	20.69056422
rs12631177	T	A	T	A	-0.0756504	-2.13E-05	0.256324	0.257184	FALSE	TRUE	FALSE	ukb-b-13348	3	152602258	0.000199271	0.910000016	462933	Cancer code, self-reported: prostate cancer	TRUE	reported	textfile	3	152884469	0.0169888	8.47E-06	GCST90199713	Docosapentaenoate n3 DPA; 22:5n3 levels	8284	2	TRUE			0.002388489	8284	2.48E-08	462933	TRUE	1.10E-05	0.002181853	18.10961923	38.26134244	19.8288282
rs1485003	A	G	A	G	-0.0666471	0.000174451	0.515251	0.501439	FALSE	FALSE	FALSE	ukb-b-13348	7	95262116	0.000174988	0.320000016	462933	Cancer code, self-reported: prostate cancer	TRUE	reported	textfile	7	95632804	0.0148988	7.70E-06	GCST90199713	Docosapentaenoate n3 DPA; 22:5n3 levels	8284	2	TRUE			0.002410331	8284	2.15E-06	462933	TRUE	1.71E-05	0.002218852	18.41739516	38.26134244	20.01059181
rs2635038	C	T	C	T	-0.0696827	-5.58E-05	0.514184	0.521105	FALSE	FALSE	FALSE	ukb-b-13348	1	164729434	0.00017431	0.749999545	462933	Cancer code, self-reported: prostate cancer	TRUE	reported	textfile	1	164760197	0.0151911	4.50E-06	GCST90199713	Docosapentaenoate n3 DPA; 22:5n3 levels	8284	2	TRUE			0.002534162	8284	2.21E-07	462933	TRUE	6.73E-06	0.002425886	20.14004158	38.26134244	21.04124798
rs4246215	T	G	T	G	-0.142925	1.75E-05	0.352689	0.358639	FALSE	FALSE	FALSE	ukb-b-13348	11	61564299	0.0001807	0.919999942	462933	Cancer code, self-reported: prostate cancer	TRUE	reported	textfile	11	61796827	0.0154109	1.79E-20	GCST90199713	Docosapentaenoate n3 DPA; 22:5n3 levels	8284	2	TRUE			0.010278698	8284	2.02E-08	462933	TRUE	5.04E-20	0.0093272	77.97516214	38.26134244	86.01226753
rs55823596	G	A	G	A	0.0752674	-0.000168306	0.316322	0.320818	FALSE	FALSE	FALSE	ukb-b-13348	3	47800031	0.000185556	0.359999585	462933	Cancer code, self-reported: prostate cancer	TRUE	reported	textfile	3	47758541	0.0160031	2.56E-06	GCST90199713	Docosapentaenoate n3 DPA; 22:5n3 levels	8284	2	TRUE			0.002663863	8284	1.78E-06	462933	TRUE	5.65E-06	0.002450331	20.34349303	38.26134244	22.12104251
rs5751579	T	C	T	C	0.0758357	-0.000256278	0.250883	0.25663	FALSE	FALSE	FALSE	ukb-b-13348	22	23429224	0.000199078	0.200000002	462933	Cancer code, self-reported: prostate cancer	TRUE	reported	textfile	22	23087037	0.0170057	8.22E-06	GCST90199713	Docosapentaenoate n3 DPA; 22:5n3 levels	8284	2	TRUE			0.00239542	8284	3.58E-06	462933	TRUE	2.16E-05	0.002161714	17.94210299	38.26134244	19.88650085
rs79715983	C	T	C	T	0.106721	-0.000166852	0.11764	0.122777	FALSE	FALSE	FALSE	ukb-b-13348	9	14170636	0.000264327	0.530000159	462933	Cancer code, self-reported: prostate cancer	TRUE	reported	textfile	9	14170637	0.0228193	2.91E-06	GCST90199713	Docosapentaenoate n3 DPA; 22:5n3 levels	8284	2	TRUE			0.002633992	8284	8.61E-07	462933	TRUE	5.38E-06	0.002364453	19.62880707	38.26134244	21.87233435
rs9859509	G	T	G	T	0.075365	0.000141742	0.252311	0.252917	FALSE	FALSE	FALSE	ukb-b-13348	3	86435209	0.000199109	0.479999738	462933	Cancer code, self-reported: prostate cancer	TRUE	reported	textfile	3	86386059	0.0169715	8.97E-06	GCST90199713	Docosapentaenoate n3 DPA; 22:5n3 levels	8284	2	TRUE			0.002375368	8284	1.09E-06	462933	TRUE	1.67E-05	0.002143022	17.78662326	38.26134244	19.71963854
rs10786187	G	A	G	A	0.129488	-8.02E-06	0.558642	0.563708	FALSE	FALSE	FALSE	ukb-b-13348	10	96856010	0.000175009	0.959999927	462933	Cancer code, self-reported: prostate cancer	TRUE	reported	textfile	10	95096253	0.0154587	5.46E-17	GCST90199714	3-hydroxy-2-ethylpropionate levels	8238	2	TRUE			0.008447197	8238	4.53E-09	462933	TRUE	1.19E-16	0.008268251	68.6650514	38.26134244	70.16380096
rs10820721	A	G	A	G	-0.120348	0.000120252	0.208868	0.211602	FALSE	FALSE	FALSE	ukb-b-13348	9	107514123	0.000212453	0.570000189	462933	Cancer code, self-reported: prostate cancer	TRUE	reported	textfile	9	104751842	0.0186145	1.01E-10	GCST90199714	3-hydroxy-2-ethylpropionate levels	8238	2	TRUE			0.005049636	8238	6.92E-07	462933	TRUE	2.49E-10	0.004786616	39.61217966	38.26134244	41.79987704
rs10877079	G	A	G	A	0.0716767	0.000414946	0.55432	0.552527	FALSE	FALSE	FALSE	ukb-b-13348	12	58562752	0.000174884	0.017999896	462933	Cancer code, self-reported: prostate cancer	TRUE	reported	textfile	12	58168969	0.0153618	3.07E-06	GCST90199714	3-hydroxy-2-ethylpropionate levels	8238	2	TRUE			0.002636386	8238	1.22E-05	462933	TRUE	1.64E-05	0.002538456	20.95993208	38.26134244	21.77066982
rs12911273	T	C	T	C	-0.077145	2.11E-05	0.632688	0.646921	FALSE	FALSE	FALSE	ukb-b-13348	15	99295650	0.00018248	0.910000016	462933	Cancer code, self-reported: prostate cancer	TRUE	reported	textfile	15	98752421	0.0160613	1.56E-06	GCST90199714	3-hydroxy-2-ethylpropionate levels	8238	2	TRUE			0.002793335	8238	2.88E-08	462933	TRUE	2.10E-06	0.002766115	22.84491717	38.26134244	23.07034975
rs13003648	A	G	A	G	0.0837114	-5.81E-05	0.621183	0.618206	FALSE	FALSE	FALSE	ukb-b-13348	2	29883719	0.000181538	0.749999545	462933	Cancer code, self-reported: prostate cancer	TRUE	reported	textfile	2	29660853	0.0159233	1.46E-07	GCST90199714	3-hydroxy-2-ethylpropionate levels	8238	2	TRUE			0.003344504	8238	2.21E-07	462933	TRUE	2.40E-07	0.003297982	27.25205322	38.26134244	27.63777364
rs1414990	T	C	T	C	-0.0805112	-8.31E-05	0.668221	0.659549	FALSE	FALSE	FALSE	ukb-b-13348	10	33786288	0.000183364	0.649999466	462933	Cancer code, self-reported: prostate cancer	TRUE	reported	textfile	10	33497360	0.0162976	7.81E-07	GCST90199714	3-hydroxy-2-ethylpropionate levels	8238	2	TRUE			0.002954364	8238	4.43E-07	462933	TRUE	1.34E-06	0.002874164	23.7398504	38.26134244	24.40424018
rs2272600	T	A	T	A	-0.0959121	0.000226545	0.146758	0.152968	FALSE	TRUE	FALSE	ukb-b-13348	5	161568940	0.000242949	0.349999964	462933	Cancer code, self-reported: prostate cancer	TRUE	reported	textfile	5	162141934	0.0215804	8.81E-06	GCST90199714	3-hydroxy-2-ethylpropionate levels	8238	2	TRUE			0.002392606	8238	1.88E-06	462933	TRUE	1.87E-05	0.002303832	19.01817499	38.26134244	19.75276148
rs2620340	A	G	A	G	0.109402	5.85E-05	0.874679	0.869593	FALSE	FALSE	FALSE	ukb-b-13348	12	122291261	0.00025777	0.82000009	462933	Cancer code, self-reported: prostate cancer	TRUE	reported	textfile	12	121853355	0.0227771	1.56E-06	GCST90199714	3-hydroxy-2-ethylpropionate levels	8238	2	TRUE			0.002793332	8238	1.11E-07	462933	TRUE	2.26E-06	0.002623935	21.66758287	38.26134244	23.07032252
rs28474977	T	C	T	C	0.084636	0.000118587	0.20154	0.196691	FALSE	FALSE	FALSE	ukb-b-13348	1	5850156	0.00022129	0.589999984	462933	Cancer code, self-reported: prostate cancer	TRUE	reported	textfile	1	5790096	0.0190455	8.83E-06	GCST90199714	3-hydroxy-2-ethylpropionate levels	8238	2	TRUE			0.002392043	8238	6.20E-07	462933	TRUE	1.48E-05	0.002305445	19.03151711	38.26134244	19.7481084
rs2873903	G	A	G	A	0.0778525	0.000136983	0.269104	0.271941	FALSE	FALSE	FALSE	ukb-b-13348	8	140320084	0.000194981	0.479999738	462933	Cancer code, self-reported: prostate cancer	TRUE	reported	textfile	8	139307840	0.0171278	5.48E-06	GCST90199714	3-hydroxy-2-ethylpropionate levels	8238	2	TRUE			0.002502289	8238	1.07E-06	462933	TRUE	1.03E-05	0.002384245	19.68357136	38.26134244	20.66055388
rs7150815	A	G	A	G	-0.0772954	-0.000228949	0.470184	0.469983	FALSE	FALSE	FALSE	ukb-b-13348	14	74505487	0.000173682	0.190000175	462933	Cancer code, self-reported: prostate cancer	TRUE	reported	textfile	14	74038784	0.0151267	3.22E-07	GCST90199714	3-hydroxy-2-ethylpropionate levels	8238	2	TRUE			0.003160297	8238	3.75E-06	462933	TRUE	1.02E-06	0.002976667	24.58902028	38.26134244	26.11072377
rs7278735	T	C	T	C	0.0893921	-0.000113459	0.174358	0.180987	FALSE	FALSE	FALSE	ukb-b-13348	21	34445082	0.000225672	0.620000443	462933	Cancer code, self-reported: prostate cancer	TRUE	reported	textfile	21	33072776	0.0201929	9.56E-06	GCST90199714	3-hydroxy-2-ethylpropionate levels	8238	2	TRUE			0.002373845	8238	5.46E-07	462933	TRUE	1.56E-05	0.00230071	18.99234568	38.26134244	19.59750981
rs8106803	G	A	G	A	0.0818708	0.000121209	0.682238	0.692509	FALSE	FALSE	FALSE	ukb-b-13348	19	12649364	0.000191123	0.530000159	462933	Cancer code, self-reported: prostate cancer	TRUE	reported	textfile	19	12538550	0.0174073	2.56E-06	GCST90199714	3-hydroxy-2-ethylpropionate levels	8238	2	TRUE			0.002678638	8238	8.69E-07	462933	TRUE	4.75E-06	0.002906203	24.0052511	38.26134244	22.12051532
rs9359594	C	T	C	T	0.0701543	6.76E-05	0.3841	0.376158	FALSE	FALSE	FALSE	ukb-b-13348	6	85204750	0.000180156	0.70999943	462933	Cancer code, self-reported: prostate cancer	TRUE	reported	textfile	6	84495032	0.0156165	7.05E-06	GCST90199714	3-hydroxy-2-ethylpropionate levels	8238	2	TRUE			0.002444342	8238	3.04E-07	462933	TRUE	1.08E-05	0.00232859	19.2230329	38.26134244	20.18093019
rs9928003	C	A	C	A	-0.0912844	1.99E-06	0.179173	0.179426	FALSE	FALSE	FALSE	ukb-b-13348	16	20358248	0.000226429	0.98999999	462933	Cancer code, self-reported: prostate cancer	TRUE	reported	textfile	16	20346926	0.0198857	4.42E-06	GCST90199714	3-hydroxy-2-ethylpropionate levels	8238	2	TRUE			0.002552027	8238	1.67E-10	462933	TRUE	5.45E-06	0.002451023	20.23622202	38.26134244	21.07227203
rs10008293	A	T	A	T	0.0678932	-2.11E-05	0.388911	0.401368	FALSE	TRUE	FALSE	ukb-b-13348	4	32351702	0.000179512	0.910000016	462933	Cancer code, self-reported: prostate cancer	TRUE	reported	textfile	4	32350080	0.0152112	8.07E-06	GCST90199715	Myristoleate (14:1n5) levels	8255	2	TRUE			0.002408057	8255	2.98E-08	462933	TRUE	1.05E-05	0.002190974	18.12181378	38.26134244	19.92166369
rs1422881	T	C	T	C	-0.0701876	-0.00022057	0.453304	0.457234	FALSE	FALSE	FALSE	ukb-b-13348	5	158865801	0.000174516	0.209999857	462933	Cancer code, self-reported: prostate cancer	TRUE	reported	textfile	5	159438793	0.0144292	1.15E-06	GCST90199715	Myristoleate (14:1n5) levels	8255	2	TRUE			0.002858782	8255	3.45E-06	462933	TRUE	3.29E-06	0.002441666	20.20039082	38.26134244	23.66117341
rs2371397	A	G	A	G	-0.0705478	-0.000150728	0.383953	0.390209	FALSE	FALSE	FALSE	ukb-b-13348	7	144101502	0.000177616	0.400000008	462933	Cancer code, self-reported: prostate cancer	TRUE	reported	textfile	7	144404409	0.0147874	1.83E-06	GCST90199715	Myristoleate (14:1n5) levels	8255	2	TRUE			0.00275027	8255	1.56E-06	462933	TRUE	3.95E-06	0.002354447	19.47710619	38.26134244	22.76057915
rs291035	A	C	A	C	0.0867177	0.000268388	0.166768	0.175209	FALSE	FALSE	FALSE	ukb-b-13348	15	95638952	0.000227952	0.239999866	462933	Cancer code, self-reported: prostate cancer	TRUE	reported	textfile	15	95095723	0.0190835	5.52E-06	GCST90199715	Myristoleate (14:1n5) levels	8255	2	TRUE			0.002495757	8255	2.99E-06	462933	TRUE	1.39E-05	0.002089894	17.28401291	38.26134244	20.6490199
rs4657374	T	A	T	A	0.0737841	-0.000249349	0.304108	0.300765	FALSE	TRUE	FALSE	ukb-b-13348	1	164760618	0.00019106	0.190000175	462933	Cancer code, self-reported: prostate cancer	TRUE	reported	textfile	1	164791381	0.0155331	2.03E-06	GCST90199715	Myristoleate (14:1n5) levels	8255	2	TRUE			0.002726539	8255	3.68E-06	462933	TRUE	5.81E-06	0.002304227	19.06070526	38.26134244	22.56364676
rs603424	A	G	A	G	-0.0971173	-7.81E-05	0.175518	0.1732	FALSE	FALSE	FALSE	ukb-b-13348	10	102075479	0.000228444	0.730000235	462933	Cancer code, self-reported: prostate cancer	TRUE	reported	textfile	10	100315722	0.0185985	1.77E-07	GCST90199715	Myristoleate (14:1n5) levels	8255	2	TRUE			0.00329301	8255	2.52E-07	462933	TRUE	2.94E-07	0.00272977	22.59045747	38.26134244	27.26700022
rs621211	C	T	C	T	0.0659414	6.61E-05	0.408704	0.408848	FALSE	FALSE	FALSE	ukb-b-13348	9	29535541	0.000176664	0.70999943	462933	Cancer code, self-reported: prostate cancer	TRUE	reported	textfile	9	29535543	0.0144655	5.15E-06	GCST90199715	Myristoleate (14:1n5) levels	8255	2	TRUE			0.002511571	8255	3.02E-07	462933	TRUE	7.94E-06	0.002101649	17.38143753	38.26134244	20.78018586
rs62316458	A	T	A	T	-0.0780658	-4.32E-05	0.205347	0.198583	FALSE	TRUE	FALSE	ukb-b-13348	4	88783571	0.000217475	0.840000027	462933	Cancer code, self-reported: prostate cancer	TRUE	reported	textfile	4	87862419	0.0175796	8.97E-06	GCST90199715	Myristoleate (14:1n5) levels	8255	2	TRUE			0.002383721	8255	8.53E-08	462933	TRUE	1.22E-05	0.001988921	16.44727664	38.26134244	19.719852
rs78325276	C	T	C	T	-0.106697	0.000458782	0.100364	0.108052	FALSE	FALSE	FALSE	ukb-b-13348	6	81229876	0.00028098	0.1	462933	Cancer code, self-reported: prostate cancer	TRUE	reported	textfile	6	80520159	0.0236829	6.63E-06	GCST90199715	Myristoleate (14:1n5) levels	8255	2	TRUE			0.00245333	8255	5.76E-06	462933	TRUE	2.16E-05	0.002055792	17.00140385	38.26134244	20.297131
rs8024577	T	C	T	C	-0.0687812	0.000188871	0.655638	0.655924	FALSE	FALSE	FALSE	ukb-b-13348	15	52483377	0.000183097	0.299999824	462933	Cancer code, self-reported: prostate cancer	TRUE	reported	textfile	15	52191180	0.0146636	2.72E-06	GCST90199715	Myristoleate (14:1n5) levels	8255	2	TRUE			0.002658828	8255	2.30E-06	462933	TRUE	6.47E-06	0.002136234	17.66808269	38.26134244	22.00180375
rs1057868	T	C	T	C	-0.0861901	-0.000296544	0.282001	0.284638	FALSE	FALSE	FALSE	ukb-b-13348	7	75615006	0.000191963	0.119999932	462933	Cancer code, self-reported: prostate cancer	TRUE	reported	textfile	7	75985688	0.0171051	4.68E-07	GCST90199716	10-undecenoate (11:1n1) levels	8243	2	TRUE			0.00307148	8243	5.15E-06	462933	TRUE	1.69E-06	0.003008287	24.8660967	38.26134244	25.39004872
rs11082247	G	A	G	A	-0.073084	-0.000113048	0.493677	0.503324	FALSE	FALSE	FALSE	ukb-b-13348	18	39385629	0.000176411	0.519999589	462933	Cancer code, self-reported: prostate cancer	TRUE	reported	textfile	18	41805664	0.0163002	7.34E-06	GCST90199716	10-undecenoate (11:1n1) levels	8243	2	TRUE			0.00243344	8243	8.87E-07	462933	TRUE	1.32E-05	0.002670208	22.06410348	38.26134244	20.10290182
rs1126742	G	A	G	A	0.46696	-4.95E-05	0.130815	0.138671	FALSE	FALSE	FALSE	ukb-b-13348	1	47398496	0.000250689	0.840000027	462933	Cancer code, self-reported: prostate cancer	TRUE	reported	textfile	1	46932824	0.0223104	2.85E-97	GCST90199716	10-undecenoate (11:1n1) levels	8243	2	TRUE			0.050474427	8243	8.43E-08	462933	TRUE	9.57E-94	0.049586006	429.9581805	38.26134244	438.0711442
rs1825063	G	A	G	A	0.0763992	2.46E-05	0.644698	0.644852	FALSE	FALSE	FALSE	ukb-b-13348	17	33500209	0.000181719	0.889999986	462933	Cancer code, self-reported: prostate cancer	TRUE	reported	textfile	17	35173190	0.0161662	2.29E-06	GCST90199716	10-undecenoate (11:1n1) levels	8243	2	TRUE			0.002702753	8243	3.94E-08	462933	TRUE	3.10E-06	0.002674001	22.09552709	38.26134244	22.33375395
rs2837608	T	C	T	C	0.0705353	-0.000234551	0.490128	0.497529	FALSE	FALSE	FALSE	ukb-b-13348	21	41763920	0.000173199	0.180000205	462933	Cancer code, self-reported: prostate cancer	TRUE	reported	textfile	21	40391993	0.0153918	4.59E-06	GCST90199716	10-undecenoate (11:1n1) levels	8243	2	TRUE			0.002541845	8243	3.96E-06	462933	TRUE	1.29E-05	0.002486645	20.54352207	38.26134244	21.00072135
rs4498620	G	T	G	T	-0.101489	0.000222947	0.131155	0.131992	FALSE	FALSE	FALSE	ukb-b-13348	9	123814704	0.00025781	0.390000353	462933	Cancer code, self-reported: prostate cancer	TRUE	reported	textfile	9	121052426	0.0227506	8.16E-06	GCST90199716	10-undecenoate (11:1n1) levels	8243	2	TRUE			0.002408934	8243	1.62E-06	462933	TRUE	1.67E-05	0.002347443	19.39079855	38.26134244	19.89996154
rs10774021	T	C	T	C	0.359328	-0.000175431	0.651121	0.656947	FALSE	FALSE	FALSE	ukb-b-13348	12	349298	0.000182782	0.340000065	462933	Cancer code, self-reported: prostate cancer	TRUE	reported	textfile	12	240132	0.0151076	4.82E-125	GCST90199717	1-methyl-4-imidazoleacetate levels	8090	2	TRUE			0.065371583	8090	1.99E-06	462933	TRUE	6.34E-119	0.05866089	504.0152615	38.26134244	565.7064951
rs11238434	C	T	C	T	-0.0673564	-0.000129567	0.545948	0.56711	FALSE	FALSE	FALSE	ukb-b-13348	7	51274163	0.000175225	0.460000178	462933	Cancer code, self-reported: prostate cancer	TRUE	reported	textfile	7	51206466	0.0148488	5.73E-06	GCST90199717	1-methyl-4-imidazoleacetate levels	8090	2	TRUE			0.002537642	8090	1.18E-06	462933	TRUE	1.09E-05	0.002249286	18.23323368	38.26134244	20.57666652
rs11739255	C	T	C	T	-0.075914	-0.000121327	0.27022	0.263286	FALSE	FALSE	FALSE	ukb-b-13348	5	179887237	0.000197693	0.540000299	462933	Cancer code, self-reported: prostate cancer	TRUE	reported	textfile	5	180460237	0.0165727	4.64E-06	GCST90199717	1-methyl-4-imidazoleacetate levels	8090	2	TRUE			0.002587563	8090	8.14E-07	462933	TRUE	8.25E-06	0.002272915	18.42521541	38.26134244	20.98249911
rs1201332	C	T	C	T	-0.0996612	-0.000103945	0.869546	0.861924	FALSE	FALSE	FALSE	ukb-b-13348	16	54616237	0.000252836	0.680000137	462933	Cancer code, self-reported: prostate cancer	TRUE	reported	textfile	16	54582325	0.0219659	5.70E-06	GCST90199717	1-methyl-4-imidazoleacetate levels	8090	2	TRUE			0.002538687	8090	3.65E-07	462933	TRUE	8.92E-06	0.002253368	18.26640379	38.26134244	20.58515872
rs1316571	T	C	T	C	-0.102188	0.000532586	0.14084	0.129903	FALSE	FALSE	FALSE	ukb-b-13348	13	68320718	0.000258062	0.038999586	462933	Cancer code, self-reported: prostate cancer	TRUE	reported	textfile	13	67746586	0.0212446	1.51E-06	GCST90199717	1-methyl-4-imidazoleacetate levels	8090	2	TRUE			0.002852469	8090	9.20E-06	462933	TRUE	6.94E-06	0.002527143	20.49131909	38.26134244	23.13676746
rs2205260	C	A	C	A	0.0996474	5.42E-05	0.837202	0.832244	FALSE	FALSE	FALSE	ukb-b-13348	8	116959837	0.000232998	0.82000009	462933	Cancer code, self-reported: prostate cancer	TRUE	reported	textfile	8	115947612	0.0199081	5.58E-07	GCST90199717	1-methyl-4-imidazoleacetate levels	8090	2	TRUE			0.003088076	8090	1.17E-07	462933	TRUE	8.27E-07	0.002706707	21.95126261	38.26134244	25.05372557
rs492233	A	C	A	C	0.0767916	0.000194299	0.355262	0.347252	FALSE	FALSE	FALSE	ukb-b-13348	6	152752312	0.000182236	0.290000001	462933	Cancer code, self-reported: prostate cancer	TRUE	reported	textfile	6	152431177	0.0154938	7.19E-07	GCST90199717	1-methyl-4-imidazoleacetate levels	8090	2	TRUE			0.003027983	8090	2.46E-06	462933	TRUE	1.83E-06	0.002701403	21.90813394	38.26134244	24.56470436
rs73198075	G	A	G	A	0.0829777	-5.92E-05	0.209453	0.212405	FALSE	FALSE	FALSE	ukb-b-13348	4	6132208	0.000212453	0.780000714	462933	Cancer code, self-reported: prostate cancer	TRUE	reported	textfile	4	6130481	0.0182983	5.77E-06	GCST90199717	1-methyl-4-imidazoleacetate levels	8090	2	TRUE			0.002536047	8090	1.68E-07	462933	TRUE	8.31E-06	0.002280169	18.4841549	38.26134244	20.56370185
rs7932134	C	T	C	T	-0.0770555	-0.000275538	0.250031	0.243425	FALSE	FALSE	FALSE	ukb-b-13348	11	102559897	0.00020221	0.170000031	462933	Cancer code, self-reported: prostate cancer	TRUE	reported	textfile	11	102689166	0.0170355	6.09E-06	GCST90199717	1-methyl-4-imidazoleacetate levels	8090	2	TRUE			0.002523243	8090	4.01E-06	462933	TRUE	1.68E-05	0.002226765	18.05027173	38.26134244	20.45961778
rs1126743	A	G	A	G	0.153817	0.00016134	0.794552	0.791716	FALSE	FALSE	FALSE	ukb-b-13348	1	47395973	0.000213408	0.450000504	462933	Cancer code, self-reported: prostate cancer	TRUE	reported	textfile	1	46930301	0.0190909	7.81E-16	GCST90199718	Sebacate (C10-DC) levels	7926	2	TRUE			0.008125835	7926	1.23E-06	462933	TRUE	3.29E-15	0.007724367	61.68435849	38.26134244	64.9166153
rs12094842	A	G	A	G	-0.0796564	0.000342031	0.311303	0.309627	FALSE	FALSE	FALSE	ukb-b-13348	1	76249590	0.000187613	0.06800017	462933	Cancer code, self-reported: prostate cancer	TRUE	reported	textfile	1	75783905	0.0163893	1.17E-06	GCST90199718	Sebacate (C10-DC) levels	7926	2	TRUE			0.002972236	7926	7.18E-06	462933	TRUE	4.65E-06	0.002720714	21.61775103	38.26134244	23.62221077
rs1454534	C	A	C	A	0.0753708	-0.000245229	0.378885	0.378903	FALSE	FALSE	FALSE	ukb-b-13348	2	221230189	0.000178674	0.170000031	462933	Cancer code, self-reported: prostate cancer	TRUE	reported	textfile	2	220365468	0.0157966	1.83E-06	GCST90199718	Sebacate (C10-DC) levels	7926	2	TRUE			0.002864762	7926	4.07E-06	462933	TRUE	5.35E-06	0.002673718	21.24334383	38.26134244	22.76559512
rs16907457	G	A	G	A	0.107125	9.60E-05	0.134094	0.163038	FALSE	FALSE	FALSE	ukb-b-13348	9	94168480	0.000246034	0.699999936	462933	Cancer code, self-reported: prostate cancer	TRUE	reported	textfile	9	91406198	0.0237289	6.35E-06	GCST90199718	Sebacate (C10-DC) levels	7926	2	TRUE			0.002565467	7926	3.29E-07	462933	TRUE	9.71E-06	0.002664967	21.17362185	38.26134244	20.38104546
rs2012674	G	C	G	C	-0.107369	-0.00022298	0.30584	0.303182	FALSE	TRUE	FALSE	ukb-b-13348	1	151979770	0.000188907	0.239999866	462933	Cancer code, self-reported: prostate cancer	TRUE	reported	textfile	1	152007294	0.0167554	1.47E-10	GCST90199718	Sebacate (C10-DC) levels	7926	2	TRUE			0.00515536	7926	3.01E-06	462933	TRUE	5.83E-10	0.004894876	38.97778771	38.26134244	41.06276751
rs461427	C	T	C	T	0.0697733	5.87E-05	0.502146	0.507327	FALSE	FALSE	FALSE	ukb-b-13348	21	20320162	0.00017533	0.740000478	462933	Cancer code, self-reported: prostate cancer	TRUE	reported	textfile	21	18947844	0.0155089	6.83E-06	GCST90199718	Sebacate (C10-DC) levels	7926	2	TRUE			0.002547793	7926	2.42E-07	462933	TRUE	1.01E-05	0.002434112	19.33496582	38.26134244	20.24028094
rs6563953	G	C	G	C	0.113356	0.00039809	0.116309	0.12121	FALSE	TRUE	FALSE	ukb-b-13348	16	83658886	0.000267271	0.139999988	462933	Cancer code, self-reported: prostate cancer	TRUE	reported	textfile	16	83625281	0.0240363	2.41E-06	GCST90199718	Sebacate (C10-DC) levels	7926	2	TRUE			0.00279893	7926	4.79E-06	462933	TRUE	7.45E-06	0.002641391	20.98581793	38.26134244	22.24097354
rs1812845	T	C	T	C	0.0977583	0.000173096	0.555519	0.557212	FALSE	FALSE	FALSE	ukb-b-13348	8	13557950	0.000174793	0.320000016	462933	Cancer code, self-reported: prostate cancer	TRUE	reported	textfile	8	13700441	0.0208627	2.79E-06	GCST90199719	Tauro-beta-muricholate levels	4661	2	TRUE			0.004690635	4661	2.12E-06	462933	TRUE	5.13E-06	0.004719428	22.09207859	38.26134244	21.9566589
rs28876163	A	C	A	C	-0.104451	-0.00011259	0.314546	0.312166	FALSE	FALSE	FALSE	ukb-b-13348	19	24196158	0.000189108	0.550000393	462933	Cancer code, self-reported: prostate cancer	TRUE	reported	textfile	19	24013356	0.0223458	2.95E-06	GCST90199719	Tauro-beta-muricholate levels	4661	2	TRUE			0.004667762	4661	7.66E-07	462933	TRUE	4.49E-06	0.004704546	22.02208182	38.26134244	21.84909181
rs3769545	G	A	G	A	-0.0981408	-2.49E-05	0.320477	0.33313	FALSE	FALSE	FALSE	ukb-b-13348	2	33536151	0.000183857	0.889999986	462933	Cancer code, self-reported: prostate cancer	TRUE	reported	textfile	2	33311084	0.0219186	7.55E-06	GCST90199719	Tauro-beta-muricholate levels	4661	2	TRUE			0.004284657	4661	3.95E-08	462933	TRUE	9.08E-06	0.004194983	19.62675998	38.26134244	20.04811595
rs3826503	A	G	A	G	0.124315	-7.90E-06	0.16721	0.162647	FALSE	FALSE	FALSE	ukb-b-13348	17	3474660	0.00023603	0.969999923	462933	Cancer code, self-reported: prostate cancer	TRUE	reported	textfile	17	3571366	0.0278263	7.91E-06	GCST90199719	Tauro-beta-muricholate levels	4661	2	TRUE			0.004265667	4661	2.42E-09	462933	TRUE	9.07E-06	0.004304025	20.13913308	38.26134244	19.95887888
rs4808888	A	G	A	G	0.0989627	7.95E-05	0.385654	0.404074	FALSE	FALSE	FALSE	ukb-b-13348	19	19075533	0.000178792	0.660000098	462933	Cancer code, self-reported: prostate cancer	TRUE	reported	textfile	19	18964724	0.0215032	4.18E-06	GCST90199719	Tauro-beta-muricholate levels	4661	2	TRUE			0.00452558	4661	4.27E-07	462933	TRUE	5.87E-06	0.004640705	21.72184828	38.26134244	21.1805329
rs6074474	G	C	G	C	-0.117921	-8.65E-05	0.200888	0.211554	FALSE	TRUE	FALSE	ukb-b-13348	20	12632369	0.000215272	0.689999856	462933	Cancer code, self-reported: prostate cancer	TRUE	reported	textfile	20	12651722	0.0260086	5.79E-06	GCST90199719	Tauro-beta-muricholate levels	4661	2	TRUE			0.004392823	4661	3.49E-07	462933	TRUE	7.92E-06	0.004464512	20.89343827	38.26134244	20.55646135
rs6491848	T	C	T	C	-0.106521	-0.000169131	0.347037	0.340554	FALSE	FALSE	FALSE	ukb-b-13348	13	105049534	0.000183619	0.359999585	462933	Cancer code, self-reported: prostate cancer	TRUE	reported	textfile	13	104397184	0.021857	1.10E-06	GCST90199719	Tauro-beta-muricholate levels	4661	2	TRUE			0.005072105	4661	1.83E-06	462933	TRUE	2.01E-06	0.005142388	24.08222455	38.26134244	23.75140828
rs7122991	T	G	T	G	-0.118399	-6.97E-05	0.228854	0.235471	FALSE	FALSE	FALSE	ukb-b-13348	11	3553152	0.000208957	0.740000478	462933	Cancer code, self-reported: prostate cancer	TRUE	reported	textfile	11	3531922	0.0251343	2.47E-06	GCST90199719	Tauro-beta-muricholate levels	4661	2	TRUE			0.004740304	4661	2.40E-07	462933	TRUE	3.33E-06	0.004947903	23.16690796	38.26134244	22.19026454
rs17843929	T	C	T	C	-0.190654	-0.000234248	0.264688	0.271214	FALSE	FALSE	FALSE	ukb-b-13348	4	159637113	0.000194946	0.230000087	462933	Cancer code, self-reported: prostate cancer	TRUE	reported	textfile	4	158715961	0.0168872	1.47E-29	GCST90199720	Octanoylcarnitine (c8) levels	8226	2	TRUE			0.015262093	8226	3.12E-06	462933	TRUE	3.71E-28	0.014149065	118.0319531	38.26134244	127.4607733
rs2062541	A	G	A	G	0.111613	-0.000153261	0.611537	0.612568	FALSE	FALSE	FALSE	ukb-b-13348	16	16127235	0.0001781	0.390000353	462933	Cancer code, self-reported: prostate cancer	TRUE	reported	textfile	16	16033378	0.0156895	1.13E-12	GCST90199720	Octanoylcarnitine (c8) levels	8226	2	TRUE			0.006115951	8226	1.60E-06	462933	TRUE	4.20E-12	0.005918777	48.9658376	38.26134244	50.60708892
rs2185152	T	C	T	C	-0.390576	0.000334387	0.309031	0.306091	FALSE	FALSE	FALSE	ukb-b-13348	1	76224010	0.000187985	0.074999782	462933	Cancer code, self-reported: prostate cancer	TRUE	reported	textfile	1	75758325	0.0155337	1.65E-139	GCST90199720	Octanoylcarnitine (c8) levels	8226	2	TRUE			0.071386055	8226	6.83E-06	462933	TRUE	2.92E-131	0.065148094	573.1152923	38.26134244	632.2098819
rs35966446	G	A	G	A	0.0674281	0.000109112	0.503403	0.517232	FALSE	FALSE	FALSE	ukb-b-13348	11	25801730	0.000174363	0.530000159	462933	Cancer code, self-reported: prostate cancer	TRUE	reported	textfile	11	25780183	0.0148952	5.99E-06	GCST90199720	Octanoylcarnitine (c8) levels	8226	2	TRUE			0.002485566	8226	8.46E-07	462933	TRUE	1.07E-05	0.002273169	18.7371348	38.26134244	20.4922274
rs4725442	G	A	G	A	0.0746333	-0.000359937	0.315178	0.334676	FALSE	FALSE	FALSE	ukb-b-13348	7	151694662	0.000185785	0.053000504	462933	Cancer code, self-reported: prostate cancer	TRUE	reported	textfile	7	151997577	0.0168038	8.94E-06	GCST90199720	Octanoylcarnitine (c8) levels	8226	2	TRUE			0.002392912	8226	8.11E-06	462933	TRUE	3.40E-05	0.002404523	19.82245837	38.26134244	19.72651114
rs59514998	G	A	G	A	-0.0840618	-0.000308402	0.213353	0.214428	FALSE	FALSE	FALSE	ukb-b-13348	15	50573615	0.000215459	0.149999911	462933	Cancer code, self-reported: prostate cancer	TRUE	reported	textfile	15	50281418	0.0186837	6.82E-06	GCST90199720	Octanoylcarnitine (c8) levels	8226	2	TRUE			0.002455392	8226	4.43E-06	462933	TRUE	1.97E-05	0.002371953	19.55331794	38.26134244	20.24284734
rs62302032	C	T	C	T	-0.0820775	0.000145894	0.394183	0.41101	FALSE	FALSE	FALSE	ukb-b-13348	4	36914654	0.000177143	0.410000135	462933	Cancer code, self-reported: prostate cancer	TRUE	reported	textfile	4	36913032	0.0155017	1.19E-07	GCST90199720	Octanoylcarnitine (c8) levels	8226	2	TRUE			0.003397258	8226	1.47E-06	462933	TRUE	2.80E-07	0.003217493	26.54607246	38.26134244	28.03429144
rs9407772	G	C	G	C	-0.0747805	-0.000103612	0.689169	0.694146	FALSE	TRUE	FALSE	ukb-b-13348	9	16391501	0.000190095	0.589999984	462933	Cancer code, self-reported: prostate cancer	TRUE	reported	textfile	9	16391503	0.0164568	5.52E-06	GCST90199720	Octanoylcarnitine (c8) levels	8226	2	TRUE			0.002504458	8226	6.42E-07	462933	TRUE	9.42E-06	0.002395834	19.75066088	38.26134244	20.64837823
rs11715464	G	A	G	A	-0.073688	6.91E-05	0.380985	0.382797	FALSE	FALSE	FALSE	ukb-b-13348	3	42909687	0.000178913	0.699999936	462933	Cancer code, self-reported: prostate cancer	TRUE	reported	textfile	3	42868195	0.0151103	1.08E-06	GCST90199721	Stearidonate (18:4n3) levels	8240	2	TRUE			0.002878549	8240	3.22E-07	462933	TRUE	1.75E-06	0.002561136	21.15281085	38.26134244	23.78194469
rs174535	C	T	C	T	-0.121249	-0.00014896	0.344297	0.350213	FALSE	FALSE	FALSE	ukb-b-13348	11	61551356	0.000181853	0.410000135	462933	Cancer code, self-reported: prostate cancer	TRUE	reported	textfile	11	61783884	0.0152747	2.06E-15	GCST90199721	Stearidonate (18:4n3) levels	8240	2	TRUE			0.007590668	8240	1.45E-06	462933	TRUE	9.23E-15	0.006637839	55.04791961	38.26134244	63.01021366
rs196066	A	G	A	G	0.0723999	-0.000184434	0.288804	0.281239	FALSE	FALSE	FALSE	ukb-b-13348	22	38852396	0.000192752	0.340000065	462933	Cancer code, self-reported: prostate cancer	TRUE	reported	textfile	22	38456390	0.0158653	5.03E-06	GCST90199721	Stearidonate (18:4n3) levels	8240	2	TRUE			0.002521512	8240	1.98E-06	462933	TRUE	1.11E-05	0.00215327	17.77691463	38.26134244	20.82472885
rs2023636	C	A	C	A	0.0780811	0.000337605	0.22463	0.229975	FALSE	FALSE	FALSE	ukb-b-13348	22	18989198	0.000206964	0.1	462933	Cancer code, self-reported: prostate cancer	TRUE	reported	textfile	22	19001685	0.0176146	9.30E-06	GCST90199721	Stearidonate (18:4n3) levels	8240	2	TRUE			0.002379523	8240	5.75E-06	462933	TRUE	2.96E-05	0.002123727	17.53249338	38.26134244	19.64926343
rs2207696	G	A	G	A	-0.0947977	-0.000499728	0.864545	0.866692	FALSE	FALSE	FALSE	ukb-b-13348	20	7573011	0.00025581	0.050999979	462933	Cancer code, self-reported: prostate cancer	TRUE	reported	textfile	20	7592364	0.0213696	9.16E-06	GCST90199721	Stearidonate (18:4n3) levels	8240	2	TRUE			0.002383114	8240	8.24E-06	462933	TRUE	3.52E-05	0.002104787	17.37581121	38.26134244	19.67899045
rs33151	A	G	A	G	0.0706757	-0.000220985	0.685322	0.702477	FALSE	FALSE	FALSE	ukb-b-13348	12	30981978	0.000190224	0.249999995	462933	Cancer code, self-reported: prostate cancer	TRUE	reported	textfile	12	30829044	0.0158369	8.09E-06	GCST90199721	Stearidonate (18:4n3) levels	8240	2	TRUE			0.002411734	8240	2.92E-06	462933	TRUE	1.97E-05	0.002154425	17.78646899	38.26134244	19.91589777
rs4657374	T	A	T	A	0.0714422	-0.000249349	0.304251	0.300765	FALSE	TRUE	FALSE	ukb-b-13348	1	164760618	0.00019106	0.190000175	462933	Cancer code, self-reported: prostate cancer	TRUE	reported	textfile	1	164791381	0.0159596	7.59E-06	GCST90199721	Stearidonate (18:4n3) levels	8240	2	TRUE			0.002426547	8240	3.68E-06	462933	TRUE	2.02E-05	0.002160848	17.83961542	38.26134244	20.03851966
rs6533441	A	C	A	C	0.0678851	-7.01E-05	0.523877	0.527548	FALSE	FALSE	FALSE	ukb-b-13348	4	110549919	0.000174283	0.689999856	462933	Cancer code, self-reported: prostate cancer	TRUE	reported	textfile	4	109628763	0.0146386	3.53E-06	GCST90199721	Stearidonate (18:4n3) levels	8240	2	TRUE			0.002603729	8240	3.50E-07	462933	TRUE	5.59E-06	0.002298939	18.9822971	38.26134244	21.50551447
rs7073253	C	T	C	T	-0.0873014	-9.95E-05	0.197986	0.201612	FALSE	FALSE	FALSE	ukb-b-13348	10	130046116	0.000217119	0.649999466	462933	Cancer code, self-reported: prostate cancer	TRUE	reported	textfile	10	128247852	0.0186021	2.69E-06	GCST90199721	Stearidonate (18:4n3) levels	8240	2	TRUE			0.002666472	8240	4.54E-07	462933	TRUE	4.45E-06	0.002420409	19.98771164	38.26134244	22.02512933
rs9315968	C	T	C	T	-0.0672068	-8.66E-05	0.524522	0.523375	FALSE	FALSE	FALSE	ukb-b-13348	13	43458559	0.000175542	0.620000443	462933	Cancer code, self-reported: prostate cancer	TRUE	reported	textfile	13	42884423	0.0148077	5.66E-06	GCST90199721	Stearidonate (18:4n3) levels	8240	2	TRUE			0.002494278	8240	5.26E-07	462933	TRUE	9.36E-06	0.002252945	18.60166843	38.26134244	20.59924108
rs9956244	A	G	A	G	-0.0988432	0.000395548	0.135702	0.134492	FALSE	FALSE	FALSE	ukb-b-13348	18	48195558	0.0002556	0.119999932	462933	Cancer code, self-reported: prostate cancer	TRUE	reported	textfile	18	50669188	0.0213019	3.48E-06	GCST90199721	Stearidonate (18:4n3) levels	8240	2	TRUE			0.002606763	8240	5.17E-06	462933	TRUE	1.12E-05	0.002291782	18.9230695	38.26134244	21.53063858
rs12613519	G	A	G	A	0.0691303	1.34E-05	0.451434	0.46767	FALSE	FALSE	FALSE	ukb-b-13348	2	46555221	0.000174147	0.9400001	462933	Cancer code, self-reported: prostate cancer	TRUE	reported	textfile	2	46328082	0.0152078	5.47E-06	GCST90199722	Decanoylcarnitine (C10) levels	8225	2	TRUE			0.002506593	8225	1.27E-08	462933	TRUE	7.00E-06	0.002366955	19.50965074	38.26134244	20.66351017
rs17843966	C	A	C	A	-0.186164	-0.000241126	0.264448	0.271367	FALSE	FALSE	FALSE	ukb-b-13348	4	159629814	0.000194857	0.220000162	462933	Cancer code, self-reported: prostate cancer	TRUE	reported	textfile	4	158708662	0.0169504	4.62E-28	GCST90199722	Decanoylcarnitine (C10) levels	8225	2	TRUE			0.014456954	8225	3.31E-06	462933	TRUE	1.06E-26	0.013482644	112.3830015	38.26134244	120.6233821
rs2062541	A	G	A	G	0.0979324	-0.000153261	0.61116	0.612568	FALSE	FALSE	FALSE	ukb-b-13348	16	16127235	0.0001781	0.390000353	462933	Cancer code, self-reported: prostate cancer	TRUE	reported	textfile	16	16033378	0.0157383	4.89E-10	GCST90199722	Decanoylcarnitine (C10) levels	8225	2	TRUE			0.004686695	8225	1.60E-06	462933	TRUE	1.46E-09	0.00455836	37.65504185	38.26134244	38.72016119
rs2185152	T	C	T	C	-0.300268	0.000334387	0.308399	0.306091	FALSE	FALSE	FALSE	ukb-b-13348	1	76224010	0.000187985	0.074999782	462933	Cancer code, self-reported: prostate cancer	TRUE	reported	textfile	1	75758325	0.0158298	3.10E-80	GCST90199722	Decanoylcarnitine (C10) levels	8225	2	TRUE			0.041921614	8225	6.83E-06	462933	TRUE	7.32E-76	0.038460655	328.9121392	38.26134244	359.8050436
rs2738576	C	A	C	A	-0.0916075	2.67E-05	0.789562	0.776596	FALSE	FALSE	FALSE	ukb-b-13348	16	78661183	0.000208839	0.89999998	462933	Cancer code, self-reported: prostate cancer	TRUE	reported	textfile	16	78627286	0.0185796	8.20E-07	GCST90199722	Decanoylcarnitine (C10) levels	8225	2	TRUE			0.002947657	8225	3.53E-08	462933	TRUE	1.13E-06	0.002788704	22.99564329	38.26134244	24.3102454
rs4865149	C	A	C	A	-0.0674125	2.62E-05	0.583293	0.582314	FALSE	FALSE	FALSE	ukb-b-13348	4	57606688	0.000175573	0.880000056	462933	Cancer code, self-reported: prostate cancer	TRUE	reported	textfile	4	56740522	0.0152154	9.40E-06	GCST90199722	Decanoylcarnitine (C10) levels	8225	2	TRUE			0.002381488	8225	4.79E-08	462933	TRUE	1.24E-05	0.002209166	18.20619555	38.26134244	19.62972061
rs59514998	G	A	G	A	-0.0848687	-0.000308402	0.212977	0.214428	FALSE	FALSE	FALSE	ukb-b-13348	15	50573615	0.000215459	0.149999911	462933	Cancer code, self-reported: prostate cancer	TRUE	reported	textfile	15	50281418	0.0187623	6.09E-06	GCST90199722	Decanoylcarnitine (C10) levels	8225	2	TRUE			0.002482066	8225	4.43E-06	462933	TRUE	1.77E-05	0.0024146	19.90331566	38.26134244	20.46081591
rs62302032	C	T	C	T	-0.074051	0.000145894	0.393936	0.41101	FALSE	FALSE	FALSE	ukb-b-13348	4	36914654	0.000177143	0.410000135	462933	Cancer code, self-reported: prostate cancer	TRUE	reported	textfile	4	36913032	0.0155652	1.96E-06	GCST90199722	Decanoylcarnitine (C10) levels	8225	2	TRUE			0.002744912	8225	1.47E-06	462933	TRUE	4.13E-06	0.0026184	21.58762911	38.26134244	22.63353789
rs8019784	C	T	C	T	0.0713703	-9.35E-05	0.534372	0.546094	FALSE	FALSE	FALSE	ukb-b-13348	14	47380711	0.000174857	0.589999984	462933	Cancer code, self-reported: prostate cancer	TRUE	reported	textfile	14	46911508	0.0151271	2.38E-06	GCST90199722	Decanoylcarnitine (C10) levels	8225	2	TRUE			0.002699724	8225	6.18E-07	462933	TRUE	4.15E-06	0.002534824	20.89682811	38.26134244	22.25992459
rs10099683	G	A	G	A	-0.100908	-7.74E-05	0.11874	0.1157	FALSE	FALSE	FALSE	ukb-b-13348	8	92181556	0.000271209	0.780000714	462933	Cancer code, self-reported: prostate cancer	TRUE	reported	textfile	8	91169328	0.0221185	5.06E-06	GCST90199723	5-dodecenoate (12:1n7) levels	8248	2	TRUE			0.002517687	8248	1.76E-07	462933	TRUE	7.39E-06	0.002130994	17.60970548	38.26134244	20.81324778
rs1202578	C	T	C	T	0.0688457	-0.000322506	0.680308	0.678661	FALSE	FALSE	FALSE	ukb-b-13348	1	230999036	0.000186082	0.083000365	462933	Cancer code, self-reported: prostate cancer	TRUE	reported	textfile	1	230863290	0.0152082	5.99E-06	GCST90199723	5-dodecenoate (12:1n7) levels	8248	2	TRUE			0.002479001	8248	6.49E-06	462933	TRUE	2.08E-05	0.002061679	17.03572468	38.26134244	20.49264467
rs1391967	G	A	G	A	-0.0884532	7.11E-05	0.18724	0.191044	FALSE	FALSE	FALSE	ukb-b-13348	3	1364562	0.000221156	0.749999545	462933	Cancer code, self-reported: prostate cancer	TRUE	reported	textfile	3	1322878	0.0183839	1.50E-06	GCST90199723	5-dodecenoate (12:1n7) levels	8248	2	TRUE			0.002799567	8248	2.23E-07	462933	TRUE	2.31E-06	0.002381322	19.68324992	38.26134244	23.15004291
rs2281810	G	A	G	A	0.0696478	-2.69E-05	0.522383	0.532452	FALSE	FALSE	FALSE	ukb-b-13348	13	43461643	0.000174813	0.880000056	462933	Cancer code, self-reported: prostate cancer	TRUE	reported	textfile	13	42887507	0.0146727	2.07E-06	GCST90199723	5-dodecenoate (12:1n7) levels	8248	2	TRUE			0.002724999	8248	5.11E-08	462933	TRUE	2.84E-06	0.002420548	20.00826579	38.26134244	22.53173991
rs603424	A	G	A	G	-0.112258	-7.81E-05	0.17585	0.1732	FALSE	FALSE	FALSE	ukb-b-13348	10	102075479	0.000228444	0.730000235	462933	Cancer code, self-reported: prostate cancer	TRUE	reported	textfile	10	100315722	0.018715	1.99E-09	GCST90199723	5-dodecenoate (12:1n7) levels	8248	2	TRUE			0.00434431	8248	2.52E-07	462933	TRUE	3.73E-09	0.003652694	30.23053351	38.26134244	35.97948462
rs72696919	A	C	A	C	-0.0788912	-0.000205405	0.401901	0.395472	FALSE	FALSE	FALSE	ukb-b-13348	1	152021278	0.000177427	0.249999995	462933	Cancer code, self-reported: prostate cancer	TRUE	reported	textfile	1	152048802	0.0146939	7.92E-08	GCST90199723	5-dodecenoate (12:1n7) levels	8248	2	TRUE			0.003483566	8248	2.90E-06	462933	TRUE	2.40E-07	0.002992122	24.74708348	38.26134244	28.82590589
rs10818417	T	C	T	C	0.0845471	0.000340164	0.258849	0.266265	FALSE	FALSE	FALSE	ukb-b-13348	9	122771814	0.00019714	0.084000138	462933	Cancer code, self-reported: prostate cancer	TRUE	reported	textfile	9	120009536	0.0186241	5.63E-06	GCST90199724	N-acetylisoleucine levels	7223	2	TRUE			0.002845849	7223	6.43E-06	462933	TRUE	1.80E-05	0.002742715	19.85961133	38.26134244	20.60852179
rs10895266	G	A	G	A	0.0775938	0.000436927	0.393384	0.38864	FALSE	FALSE	FALSE	ukb-b-13348	11	102027895	0.000178409	0.014000063	462933	Cancer code, self-reported: prostate cancer	TRUE	reported	textfile	11	102157164	0.0167255	3.50E-06	GCST90199724	N-acetylisoleucine levels	7223	2	TRUE			0.002971707	7223	1.30E-05	462933	TRUE	1.73E-05	0.002873522	20.80950201	38.26134244	21.52265395
rs11659228	A	T	A	T	-0.081376	-0.000153854	0.336311	0.348349	FALSE	TRUE	FALSE	ukb-b-13348	18	23203996	0.000182847	0.400000008	462933	Cancer code, self-reported: prostate cancer	TRUE	reported	textfile	18	25624032	0.0174501	3.11E-06	GCST90199724	N-acetylisoleucine levels	7223	2	TRUE			0.003002573	7223	1.53E-06	462933	TRUE	6.17E-06	0.002956163	21.40974311	38.26134244	21.74687393
rs4240247	T	C	T	C	-0.0963094	4.32E-05	0.796162	0.799702	FALSE	FALSE	FALSE	ukb-b-13348	4	38689190	0.000217771	0.840000027	462933	Cancer code, self-reported: prostate cancer	TRUE	reported	textfile	4	38687569	0.0206171	2.99E-06	GCST90199724	N-acetylisoleucine levels	7223	2	TRUE			0.003012829	7223	8.49E-08	462933	TRUE	4.06E-06	0.003010606	21.80523401	38.26134244	21.82137937
rs4764714	T	A	T	A	0.0807437	-0.00019969	0.355662	0.358691	FALSE	TRUE	FALSE	ukb-b-13348	12	103184525	0.000182506	0.270000147	462933	Cancer code, self-reported: prostate cancer	TRUE	reported	textfile	12	102790747	0.0176271	4.64E-06	GCST90199724	N-acetylisoleucine levels	7223	2	TRUE			0.002897331	7223	2.59E-06	462933	TRUE	1.05E-05	0.002988123	21.64190634	38.26134244	20.98241907
rs4964343	T	C	T	C	0.0744829	0.000378508	0.467596	0.533253	FALSE	FALSE	FALSE	ukb-b-13348	12	105650075	0.000178967	0.034000085	462933	Cancer code, self-reported: prostate cancer	TRUE	reported	textfile	12	105256297	0.0164603	6.04E-06	GCST90199724	N-acetylisoleucine levels	7223	2	TRUE			0.002827552	7223	9.66E-06	462933	TRUE	2.38E-05	0.002762201	20.00109909	38.26134244	20.47564837
rs72779836	T	C	T	C	-0.127423	-0.000335939	0.0948403	0.111383	FALSE	FALSE	FALSE	ukb-b-13348	16	9761813	0.000284994	0.239999866	462933	Cancer code, self-reported: prostate cancer	TRUE	reported	textfile	16	9667956	0.0286059	8.41E-06	GCST90199724	N-acetylisoleucine levels	7223	2	TRUE			0.002740283	7223	3.00E-06	462933	TRUE	1.94E-05	0.002787685	20.18614963	38.26134244	19.84195312
rs72963585	C	T	C	T	-0.106189	0.000383805	0.141131	0.150046	FALSE	FALSE	FALSE	ukb-b-13348	18	67201542	0.000243213	0.11000008	462933	Cancer code, self-reported: prostate cancer	TRUE	reported	textfile	18	69534306	0.0234222	5.80E-06	GCST90199724	N-acetylisoleucine levels	7223	2	TRUE			0.002838389	7223	5.38E-06	462933	TRUE	1.70E-05	0.002733622	19.79359006	38.26134244	20.55434737
rs9972911	T	C	T	C	0.0755107	0.000204306	0.38936	0.39308	FALSE	FALSE	FALSE	ukb-b-13348	17	47177747	0.000179111	0.249999995	462933	Cancer code, self-reported: prostate cancer	TRUE	reported	textfile	17	49100385	0.0166284	5.60E-06	GCST90199724	N-acetylisoleucine levels	7223	2	TRUE			0.002847608	7223	2.81E-06	462933	TRUE	1.29E-05	0.002711337	19.63179606	38.26134244	20.62130124
rs2029665	G	A	G	A	0.0870909	-3.35E-06	0.554408	0.5471	FALSE	FALSE	FALSE	ukb-b-13348	3	4665565	0.000174088	0.98000001	462933	Cancer code, self-reported: prostate cancer	TRUE	reported	textfile	3	4623881	0.0194885	7.86E-06	GCST90199725	Campesterol levels	5300	2	TRUE			0.003755284	5300	7.98E-10	462933	TRUE	9.07E-06	0.003747507	19.92897485	38.26134244	19.97049043
rs2076091	A	G	A	G	0.101023	0.000311394	0.309835	0.312156	FALSE	FALSE	FALSE	ukb-b-13348	22	44933382	0.000187251	0.095999727	462933	Cancer code, self-reported: prostate cancer	TRUE	reported	textfile	22	44537502	0.0208707	1.30E-06	GCST90199725	Campesterol levels	5300	2	TRUE			0.004402893	5300	5.97E-06	462933	TRUE	3.62E-06	0.004364695	23.22552774	38.26134244	23.42968726
rs217386	A	G	A	G	-0.0976217	5.78E-05	0.41547	0.425231	FALSE	FALSE	FALSE	ukb-b-13348	7	44600695	0.000175146	0.740000478	462933	Cancer code, self-reported: prostate cancer	TRUE	reported	textfile	7	44561096	0.0195163	5.67E-07	GCST90199725	Campesterol levels	5300	2	TRUE			0.004700452	5300	2.35E-07	462933	TRUE	8.05E-07	0.004628808	24.63746898	38.26134244	25.02060241
rs4299376	T	G	T	G	-0.370839	0.000140478	0.663683	0.676763	FALSE	FALSE	FALSE	ukb-b-13348	2	44072576	0.000185414	0.450000504	462933	Cancer code, self-reported: prostate cancer	TRUE	reported	textfile	2	43845437	0.019903	1.76E-77	GCST90199725	Campesterol levels	5300	2	TRUE			0.061497465	5300	1.24E-06	462933	TRUE	2.16E-74	0.061391792	346.52767	38.26134244	347.163227
rs532436	G	A	G	A	-0.171453	-5.64E-05	0.79813	0.815014	FALSE	FALSE	FALSE	ukb-b-13348	9	136149830	0.00022309	0.800000024	462933	Cancer code, self-reported: prostate cancer	TRUE	reported	textfile	9	133274414	0.0239241	7.69E-13	GCST90199725	Campesterol levels	5300	2	TRUE			0.009601016	5300	1.38E-07	462933	TRUE	1.37E-12	0.009472521	50.6653465	38.26134244	51.35928382
rs6730449	A	T	A	T	0.120577	-7.85E-05	0.261256	0.249342	FALSE	TRUE	FALSE	ukb-b-13348	2	44014719	0.000200594	0.699999936	462933	Cancer code, self-reported: prostate cancer	TRUE	reported	textfile	2	43787580	0.0221323	5.09E-08	GCST90199725	Campesterol levels	5300	2	TRUE			0.005571058	5300	3.31E-07	462933	TRUE	7.88E-08	0.00561202	29.90028114	38.26134244	29.68081703
rs6972435	G	A	G	A	-0.0940865	0.000134771	0.666955	0.66211	FALSE	FALSE	FALSE	ukb-b-13348	7	89577630	0.000184238	0.460000178	462933	Cancer code, self-reported: prostate cancer	TRUE	reported	textfile	7	89948316	0.0204719	4.31E-06	GCST90199725	Campesterol levels	5300	2	TRUE			0.003970986	5300	1.16E-06	462933	TRUE	7.17E-06	0.003932639	20.91738149	38.26134244	21.12215977
rs7332129	A	G	A	G	0.101946	-0.000218764	0.356205	0.366339	FALSE	FALSE	FALSE	ukb-b-13348	13	42155103	0.000184156	0.230000087	462933	Cancer code, self-reported: prostate cancer	TRUE	reported	textfile	13	41580967	0.0210239	1.24E-06	GCST90199725	Campesterol levels	5300	2	TRUE			0.004418539	5300	3.05E-06	462933	TRUE	2.72E-06	0.004766702	25.3749411	38.26134244	23.51331252
rs75601171	A	G	A	G	0.109338	8.08E-05	0.227587	0.229443	FALSE	FALSE	FALSE	ukb-b-13348	11	113506551	0.00020731	0.699999936	462933	Cancer code, self-reported: prostate cancer	TRUE	reported	textfile	11	113635829	0.0229432	1.88E-06	GCST90199725	Campesterol levels	5300	2	TRUE			0.004268395	5300	3.28E-07	462933	TRUE	2.69E-06	0.004203096	22.36199029	38.26134244	22.71089603
rs79812211	T	C	T	C	-0.139551	0.00039757	0.110733	0.111504	FALSE	FALSE	FALSE	ukb-b-13348	1	91531749	0.000275809	0.149999911	462933	Cancer code, self-reported: prostate cancer	TRUE	reported	textfile	1	91066192	0.030929	6.42E-06	GCST90199725	Campesterol levels	5300	2	TRUE			0.003827865	5300	4.49E-06	462933	TRUE	1.49E-05	0.003835351	20.39792413	38.26134244	20.35795494
rs1032355	C	T	C	T	0.0830655	-0.000165171	0.197055	0.203195	FALSE	FALSE	FALSE	ukb-b-13348	4	100539896	0.000215501	0.440000328	462933	Cancer code, self-reported: prostate cancer	TRUE	reported	textfile	4	99618739	0.0182985	5.64E-06	GCST90199726	N-acetylthreonine levels	8223	2	TRUE			0.002500337	8223	1.27E-06	462933	TRUE	1.10E-05	0.002183457	17.98947827	38.26134244	20.60679195
rs1047891	A	C	A	C	-0.0868764	-0.000355091	0.308734	0.31577	FALSE	FALSE	FALSE	ukb-b-13348	2	211540507	0.000186431	0.056999363	462933	Cancer code, self-reported: prostate cancer	TRUE	reported	textfile	2	210675783	0.0157328	3.35E-08	GCST90199726	N-acetylthreonine levels	8223	2	TRUE			0.00369538	8223	7.84E-06	462933	TRUE	1.81E-07	0.003221538	26.56986131	38.26134244	30.49239864
rs10494405	C	T	C	T	0.098932	0.000202947	0.149426	0.144477	FALSE	FALSE	FALSE	ukb-b-13348	1	163948473	0.000246525	0.410000135	462933	Cancer code, self-reported: prostate cancer	TRUE	reported	textfile	1	163979236	0.0203474	1.16E-06	GCST90199726	N-acetylthreonine levels	8223	2	TRUE			0.002867372	8223	1.46E-06	462933	TRUE	2.50E-06	0.002487951	20.50446043	38.26134244	23.64044962
rs11641965	G	A	G	A	-0.0671888	0.000132882	0.55844	0.560616	FALSE	FALSE	FALSE	ukb-b-13348	16	76622703	0.000175943	0.450000504	462933	Cancer code, self-reported: prostate cancer	TRUE	reported	textfile	16	76588806	0.0151185	8.82E-06	GCST90199726	N-acetylthreonine levels	8223	2	TRUE			0.002396678	8223	1.23E-06	462933	TRUE	1.68E-05	0.002226332	18.34351748	38.26134244	19.75042115
rs1703824	A	C	A	C	-0.065741	6.35E-05	0.518668	0.520259	FALSE	FALSE	FALSE	ukb-b-13348	17	813324	0.000175077	0.719999177	462933	Cancer code, self-reported: prostate cancer	TRUE	reported	textfile	17	910084	0.0147813	8.68E-06	GCST90199726	N-acetylthreonine levels	8223	2	TRUE			0.002400374	8223	2.84E-07	462933	TRUE	1.31E-05	0.002157927	17.77868495	38.26134244	19.78095928
rs1833492	C	G	C	G	-0.0949184	-0.000402089	0.859047	0.853396	FALSE	TRUE	FALSE	ukb-b-13348	11	100012939	0.000249796	0.11000008	462933	Cancer code, self-reported: prostate cancer	TRUE	reported	textfile	11	100142207	0.0214541	9.68E-06	GCST90199726	N-acetylthreonine levels	8223	2	TRUE			0.002375323	8223	5.60E-06	462933	TRUE	3.03E-05	0.002181836	17.97609296	38.26134244	19.57402851
rs2158725	C	T	C	T	0.100564	0.000159987	0.128004	0.13673	FALSE	FALSE	FALSE	ukb-b-13348	7	83297241	0.000265765	0.550000393	462933	Cancer code, self-reported: prostate cancer	TRUE	reported	textfile	7	83667925	0.0224308	7.35E-06	GCST90199726	N-acetylthreonine levels	8223	2	TRUE			0.002438992	8223	7.83E-07	462933	TRUE	1.29E-05	0.002257632	18.60198723	38.26134244	20.09997664
rs34105619	G	T	G	T	-0.0794476	2.19E-05	0.213651	0.210759	FALSE	FALSE	FALSE	ukb-b-13348	1	222230849	0.000212206	0.919999942	462933	Cancer code, self-reported: prostate cancer	TRUE	reported	textfile	1	222057507	0.017743	7.55E-06	GCST90199726	N-acetylthreonine levels	8223	2	TRUE			0.002432904	8223	2.30E-08	462933	TRUE	9.74E-06	0.002120859	17.47264015	38.26134244	20.04968065
rs35971116	G	A	G	A	-0.0863296	0.000313861	0.22823	0.230944	FALSE	FALSE	FALSE	ukb-b-13348	12	60212228	0.000206281	0.129999895	462933	Cancer code, self-reported: prostate cancer	TRUE	reported	textfile	12	59818447	0.0174157	7.16E-07	GCST90199726	N-acetylthreonine levels	8223	2	TRUE			0.002980004	8223	5.00E-06	462933	TRUE	2.48E-06	0.002625488	21.64095683	38.26134244	24.57183483
rs6500746	G	A	G	A	-0.0976411	0.000216251	0.856426	0.859492	FALSE	FALSE	FALSE	ukb-b-13348	16	6113709	0.0002498	0.390000353	462933	Cancer code, self-reported: prostate cancer	TRUE	reported	textfile	16	6063708	0.0207598	2.56E-06	GCST90199726	N-acetylthreonine levels	8223	2	TRUE			0.002683659	8223	1.62E-06	462933	TRUE	5.48E-06	0.002344558	19.3199073	38.26134244	22.12172537
rs75005790	G	C	G	C	0.100358	4.30E-05	0.141361	0.144564	FALSE	TRUE	FALSE	ukb-b-13348	3	6469637	0.000247961	0.860000097	462933	Cancer code, self-reported: prostate cancer	TRUE	reported	textfile	3	6427950	0.0210469	1.86E-06	GCST90199726	N-acetylthreonine levels	8223	2	TRUE			0.002758059	8223	6.50E-08	462933	TRUE	2.59E-06	0.002444974	20.1493944	38.26134244	22.73671513
rs7654754	A	G	A	G	0.0788592	1.04E-05	0.524242	0.534882	FALSE	FALSE	FALSE	ukb-b-13348	4	77409795	0.000173693	0.949999988	462933	Cancer code, self-reported: prostate cancer	TRUE	reported	textfile	4	76488642	0.0144923	5.29E-08	GCST90199726	N-acetylthreonine levels	8223	2	TRUE			0.003588757	8223	7.82E-09	462933	TRUE	7.36E-08	0.003102077	25.58153489	38.26134244	29.6094338
rs77924615	A	G	A	G	-0.0864041	-5.61E-05	0.192303	0.196673	FALSE	FALSE	FALSE	ukb-b-13348	16	20392332	0.000220256	0.800000024	462933	Cancer code, self-reported: prostate cancer	TRUE	reported	textfile	16	20381010	0.0186939	3.80E-06	GCST90199726	N-acetylthreonine levels	8223	2	TRUE			0.002591893	8223	1.40E-07	462933	TRUE	5.48E-06	0.002319173	19.11024473	38.26134244	21.36332618
rs971538	C	T	C	T	0.0687367	0.000199779	0.561059	0.568813	FALSE	FALSE	FALSE	ukb-b-13348	3	193149450	0.000175135	0.249999995	462933	Cancer code, self-reported: prostate cancer	TRUE	reported	textfile	3	193431661	0.0149688	4.39E-06	GCST90199726	N-acetylthreonine levels	8223	2	TRUE			0.002558387	8223	2.81E-06	462933	TRUE	1.09E-05	0.002327137	19.17602216	38.26134244	21.08644584
rs11773889	T	C	T	C	-0.0879343	-0.000344127	0.2219	0.240036	FALSE	FALSE	FALSE	ukb-b-13348	7	36338589	0.0002034	0.090999708	462933	Cancer code, self-reported: prostate cancer	TRUE	reported	textfile	7	36298980	0.0185402	2.11E-06	GCST90199727	1-oleoyl-GPC (18:1) levels	8257	2	TRUE			0.002717621	8257	6.18E-06	462933	TRUE	7.65E-06	0.002670173	22.10128905	38.26134244	22.49509295
rs225466	G	A	G	A	-0.108114	-6.48E-05	0.876966	0.880559	FALSE	FALSE	FALSE	ukb-b-13348	12	126494543	0.000270449	0.809999965	462933	Cancer code, self-reported: prostate cancer	TRUE	reported	textfile	12	126009997	0.0239914	6.60E-06	GCST90199727	1-oleoyl-GPC (18:1) levels	8257	2	TRUE			0.002453966	8257	1.24E-07	462933	TRUE	9.30E-06	0.002522329	20.87447982	38.26134244	20.30732354
rs61916719	T	C	T	C	0.072573	-0.000148314	0.596872	0.602707	FALSE	FALSE	FALSE	ukb-b-13348	12	830295	0.000177313	0.400000008	462933	Cancer code, self-reported: prostate cancer	TRUE	reported	textfile	12	721129	0.0159545	5.40E-06	GCST90199727	1-oleoyl-GPC (18:1) levels	8257	2	TRUE			0.002500227	8257	1.51E-06	462933	TRUE	1.10E-05	0.00253457	20.97604195	38.26134244	20.69110839
rs77692382	T	C	T	C	0.155691	0.000268895	0.248808	0.259945	FALSE	FALSE	FALSE	ukb-b-13348	1	40406715	0.000198288	0.180000205	462933	Cancer code, self-reported: prostate cancer	TRUE	reported	textfile	1	39941043	0.0177282	1.60E-18	GCST90199727	1-oleoyl-GPC (18:1) levels	8257	2	TRUE			0.009256396	8257	3.97E-06	462933	TRUE	1.72E-17	0.00906092	75.48183123	38.26134244	77.12545357
rs7785121	C	T	C	T	-0.0812283	9.96E-05	0.245808	0.247385	FALSE	FALSE	FALSE	ukb-b-13348	7	96982881	0.000201199	0.620000443	462933	Cancer code, self-reported: prostate cancer	TRUE	reported	textfile	7	97353569	0.01759	3.88E-06	GCST90199727	1-oleoyl-GPC (18:1) levels	8257	2	TRUE			0.002576591	8257	5.29E-07	462933	TRUE	6.50E-06	0.002446373	20.24433354	38.26134244	21.32470585
rs7840019	T	G	T	G	-0.109591	-0.000176918	0.131669	0.125237	FALSE	FALSE	FALSE	ukb-b-13348	8	3474590	0.000263196	0.499999995	462933	Cancer code, self-reported: prostate cancer	TRUE	reported	textfile	8	3617068	0.022657	1.32E-06	GCST90199727	1-oleoyl-GPC (18:1) levels	8257	2	TRUE			0.002826173	8257	9.76E-07	462933	TRUE	2.57E-06	0.002746304	22.73317219	38.26134244	23.39618088
rs2670012	T	C	T	C	0.0714097	4.22E-05	0.536796	0.545144	FALSE	FALSE	FALSE	ukb-b-13348	8	57434276	0.000175372	0.809999965	462933	Cancer code, self-reported: prostate cancer	TRUE	reported	textfile	8	56521717	0.0154714	3.92E-06	GCST90199728	10-nonadecenoate (19:1n9) levels	8277	2	TRUE			0.002567855	8277	1.25E-07	462933	TRUE	5.61E-06	0.002535864	21.03762444	38.26134244	21.30370737
rs7040332	T	C	T	C	0.0721409	4.80E-05	0.405899	0.406289	FALSE	FALSE	FALSE	ukb-b-13348	9	114445347	0.000176744	0.789999834	462933	Cancer code, self-reported: prostate cancer	TRUE	reported	textfile	9	111683067	0.0152688	2.30E-06	GCST90199728	10-nonadecenoate (19:1n9) levels	8277	2	TRUE			0.00269039	8277	1.59E-07	462933	TRUE	3.41E-06	0.002509986	20.82240161	38.26134244	22.32303803
rs7803343	A	G	A	G	-0.072896	0.000135674	0.710619	0.712817	FALSE	FALSE	FALSE	ukb-b-13348	7	10265976	0.000191789	0.479999738	462933	Cancer code, self-reported: prostate cancer	TRUE	reported	textfile	7	10226349	0.0164819	9.74E-06	GCST90199728	10-nonadecenoate (19:1n9) levels	8277	2	TRUE			0.002358302	8277	1.08E-06	462933	TRUE	1.80E-05	0.002185467	18.12434821	38.26134244	19.56108078
rs11146389	G	T	G	T	0.0713029	-4.66E-05	0.553372	0.545071	FALSE	FALSE	FALSE	ukb-b-13348	10	134290675	0.000173901	0.789999834	462933	Cancer code, self-reported: prostate cancer	TRUE	reported	textfile	10	132477171	0.0157396	5.89E-06	GCST90199729	Piperine levels	8155	2	TRUE			0.002510833	8155	1.55E-07	462933	TRUE	8.45E-06	0.002513087	20.54081853	38.26134244	20.52234598
rs11645735	G	C	G	C	0.0853633	9.71E-05	0.2183	0.218275	FALSE	TRUE	FALSE	ukb-b-13348	16	60887020	0.00021086	0.649999466	462933	Cancer code, self-reported: prostate cancer	TRUE	reported	textfile	16	60853116	0.0189937	6.98E-06	GCST90199729	Piperine levels	8155	2	TRUE			0.002471333	8155	4.58E-07	462933	TRUE	1.12E-05	0.002486945	20.3266163	38.26134244	20.19869183
rs1999558	G	A	G	A	0.0760296	7.40E-05	0.579912	0.570718	FALSE	FALSE	FALSE	ukb-b-13348	6	137725525	0.000176118	0.670000304	462933	Cancer code, self-reported: prostate cancer	TRUE	reported	textfile	6	137404388	0.0158148	1.53E-06	GCST90199729	Piperine levels	8155	2	TRUE			0.002826775	8155	3.82E-07	462933	TRUE	2.50E-06	0.002816422	23.02714539	38.26134244	23.11202524
rs2530416	C	T	C	T	0.0724713	-0.000401399	0.461519	0.456832	FALSE	FALSE	FALSE	ukb-b-13348	7	67143694	0.000174588	0.021000034	462933	Cancer code, self-reported: prostate cancer	TRUE	reported	textfile	7	67678707	0.0156974	3.90E-06	GCST90199729	Piperine levels	8155	2	TRUE			0.002607506	8155	1.14E-05	462933	TRUE	1.94E-05	0.00261049	21.33903199	38.26134244	21.31457382
rs34800360	G	C	G	C	0.0827435	1.97E-05	0.240946	0.247111	FALSE	TRUE	FALSE	ukb-b-13348	2	65037023	0.000201442	0.919999942	462933	Cancer code, self-reported: prostate cancer	TRUE	reported	textfile	2	64809889	0.0182488	5.78E-06	GCST90199729	Piperine levels	8155	2	TRUE			0.002515289	8155	2.07E-08	462933	TRUE	7.47E-06	0.002504322	20.46899803	38.26134244	20.5588658
rs4278149	G	C	G	C	0.0858775	2.74E-05	0.752052	0.746811	FALSE	TRUE	FALSE	ukb-b-13348	8	34544573	0.000201405	0.889999986	462933	Cancer code, self-reported: prostate cancer	TRUE	reported	textfile	8	34687055	0.0183097	2.73E-06	GCST90199729	Piperine levels	8155	2	TRUE			0.002690969	8155	3.99E-08	462933	TRUE	3.67E-06	0.002750409	22.48592912	38.26134244	21.99866514
rs4410790	C	T	C	T	-0.081429	9.73E-05	0.626461	0.630793	FALSE	FALSE	FALSE	ukb-b-13348	7	17284577	0.000179726	0.589999984	462933	Cancer code, self-reported: prostate cancer	TRUE	reported	textfile	7	17244953	0.0160643	4.00E-07	GCST90199729	Piperine levels	8155	2	TRUE			0.003141598	8155	6.34E-07	462933	TRUE	7.39E-07	0.00310326	25.37963993	38.26134244	25.69416986
rs4442730	C	T	C	T	0.0906347	-5.25E-05	0.227828	0.235525	FALSE	FALSE	FALSE	ukb-b-13348	14	58208455	0.000205155	0.800000024	462933	Cancer code, self-reported: prostate cancer	TRUE	reported	textfile	14	57741737	0.0186424	1.16E-06	GCST90199729	Piperine levels	8155	2	TRUE			0.002890751	8155	1.42E-07	462933	TRUE	1.73E-06	0.002890282	23.63277059	38.26134244	23.63661922
rs4815298	G	A	G	A	-0.0721129	-3.33E-05	0.550664	0.550679	FALSE	FALSE	FALSE	ukb-b-13348	20	2520107	0.00017444	0.84999995	462933	Cancer code, self-reported: prostate cancer	TRUE	reported	textfile	20	2539461	0.0158076	5.07E-06	GCST90199729	Piperine levels	8155	2	TRUE			0.002546065	8155	7.86E-08	462933	TRUE	6.96E-06	0.002573439	21.03537849	38.26134244	20.81105256
rs6824447	A	G	A	G	-0.0734771	-0.000371474	0.47985	0.487678	FALSE	FALSE	FALSE	ukb-b-13348	4	111120713	0.000177321	0.035999793	462933	Cancer code, self-reported: prostate cancer	TRUE	reported	textfile	4	110199557	0.016115	5.13E-06	GCST90199729	Piperine levels	8155	2	TRUE			0.002543431	8155	9.48E-06	462933	TRUE	2.21E-05	0.002695058	22.03218569	38.26134244	20.7894689
rs9414948	C	T	C	T	0.0965542	9.61E-05	0.154721	0.157126	FALSE	FALSE	FALSE	ukb-b-13348	10	68626126	0.000237962	0.689999856	462933	Cancer code, self-reported: prostate cancer	TRUE	reported	textfile	10	66866368	0.0212781	5.69E-06	GCST90199729	Piperine levels	8155	2	TRUE			0.002519206	8155	3.52E-07	462933	TRUE	8.87E-06	0.002438494	19.9296393	38.26134244	20.59096254
rs9961356	A	T	A	T	-0.0748985	-0.000406407	0.352801	0.361655	FALSE	TRUE	FALSE	ukb-b-13348	18	69263815	0.000182898	0.0259998	462933	Cancer code, self-reported: prostate cancer	TRUE	reported	textfile	18	71596579	0.0164236	5.11E-06	GCST90199729	Piperine levels	8155	2	TRUE			0.002544402	8155	1.07E-05	462933	TRUE	2.38E-05	0.002561792	20.9399347	38.26134244	20.79742285
rs11242109	T	G	T	G	-0.114789	-1.14E-05	0.476654	0.478972	FALSE	FALSE	FALSE	ukb-b-13348	5	131677047	0.000173456	0.949999988	462933	Cancer code, self-reported: prostate cancer	TRUE	reported	textfile	5	132341354	0.0148237	9.66E-15	GCST90199730	Carnitine C14 levels	8241	2	TRUE			0.007225426	8241	9.34E-09	462933	TRUE	1.90E-14	0.006573894	54.52072546	38.26134244	59.96354644
rs12907371	C	G	C	G	0.107621	-0.000270363	0.119372	0.12795	FALSE	TRUE	FALSE	ukb-b-13348	15	100807121	0.000263613	0.310000219	462933	Cancer code, self-reported: prostate cancer	TRUE	reported	textfile	15	100266916	0.0232278	3.60E-06	GCST90199730	Carnitine C14 levels	8241	2	TRUE			0.002598802	8241	2.27E-06	462933	TRUE	8.40E-06	0.002435112	20.11186525	38.26134244	21.46732298
rs34904621	T	C	T	C	-0.077196	1.53E-06	0.254099	0.271143	FALSE	FALSE	FALSE	ukb-b-13348	3	33259063	0.000196533	0.98999999	462933	Cancer code, self-reported: prostate cancer	TRUE	reported	textfile	3	33217571	0.0173666	8.79E-06	GCST90199730	Carnitine C14 levels	8241	2	TRUE			0.002392463	8241	1.31E-10	462933	TRUE	1.07E-05	0.002258935	18.65350258	38.26134244	19.75877392
rs4146338	T	C	T	C	0.11686	0.000225669	0.888528	0.876758	FALSE	FALSE	FALSE	ukb-b-13348	3	117493964	0.000264574	0.390000353	462933	Cancer code, self-reported: prostate cancer	TRUE	reported	textfile	3	117775117	0.0234863	6.50E-07	GCST90199730	Carnitine C14 levels	8241	2	TRUE			0.002995884	8241	1.57E-06	462933	TRUE	1.46E-06	0.002705196	22.34856371	38.26134244	24.75725876
rs4149577	A	G	A	G	0.0697668	-9.64E-05	0.505812	0.516265	FALSE	FALSE	FALSE	ukb-b-13348	12	6447522	0.000174374	0.580000009	462933	Cancer code, self-reported: prostate cancer	TRUE	reported	textfile	12	6338356	0.0151233	3.97E-06	GCST90199730	Carnitine C14 levels	8241	2	TRUE			0.002576378	8241	6.61E-07	462933	TRUE	6.88E-06	0.002433374	20.097476	38.26134244	21.28160963
rs4964471	C	T	C	T	0.0960186	-1.40E-06	0.861891	0.863597	FALSE	FALSE	FALSE	ukb-b-13348	12	106979748	0.000253368	1	462933	Cancer code, self-reported: prostate cancer	TRUE	reported	textfile	12	106585970	0.0215871	8.67E-06	GCST90199730	Carnitine C14 levels	8241	2	TRUE			0.002395554	8241	6.58E-11	462933	TRUE	1.05E-05	0.002194902	18.12357399	38.26134244	19.78436575
rs56308528	A	G	A	G	0.103729	0.000107933	0.130451	0.138307	FALSE	FALSE	FALSE	ukb-b-13348	16	12697018	0.000252338	0.670000304	462933	Cancer code, self-reported: prostate cancer	TRUE	reported	textfile	16	12603161	0.0219352	2.26E-06	GCST90199730	Carnitine C14 levels	8241	2	TRUE			0.002706858	8241	3.95E-07	462933	TRUE	3.69E-06	0.002441023	20.1608005	38.26134244	22.36233685
rs10933724	C	G	C	G	-0.0977864	2.21E-05	0.141392	0.169558	FALSE	TRUE	FALSE	ukb-b-13348	3	193966851	0.000231002	0.919999942	462933	Cancer code, self-reported: prostate cancer	TRUE	reported	textfile	3	194249062	0.0220467	9.19E-06	GCST90199731	10-heptadecenoate (17:1n7) levels	8282	2	TRUE			0.00237033	8282	1.98E-08	462933	TRUE	1.18E-05	0.002321703	19.26843719	38.26134244	19.67296099
rs6552232	T	C	T	C	0.102039	0.000232517	0.862271	0.864619	FALSE	FALSE	FALSE	ukb-b-13348	4	178349094	0.000254239	0.359999585	462933	Cancer code, self-reported: prostate cancer	TRUE	reported	textfile	4	177427940	0.0218555	3.03E-06	GCST90199731	10-heptadecenoate (17:1n7) levels	8282	2	TRUE			0.002625662	8282	1.81E-06	462933	TRUE	6.67E-06	0.002473042	20.52755636	38.26134244	21.79771121
rs7040332	T	C	T	C	0.068794	4.80E-05	0.405895	0.406289	FALSE	FALSE	FALSE	ukb-b-13348	9	114445347	0.000176744	0.789999834	462933	Cancer code, self-reported: prostate cancer	TRUE	reported	textfile	9	111683067	0.01507	5.00E-06	GCST90199731	10-heptadecenoate (17:1n7) levels	8282	2	TRUE			0.002510456	8282	1.59E-07	462933	TRUE	7.24E-06	0.002282486	18.94221534	38.26134244	20.83889179
rs7070122	G	C	G	C	-0.0960083	0.000128004	0.838746	0.844077	FALSE	TRUE	FALSE	ukb-b-13348	10	78697306	0.000239524	0.589999984	462933	Cancer code, self-reported: prostate cancer	TRUE	reported	textfile	10	76937548	0.0210999	5.36E-06	GCST90199731	10-heptadecenoate (17:1n7) levels	8282	2	TRUE			0.002494261	8282	6.17E-07	462933	TRUE	9.12E-06	0.00249338	20.69679338	38.26134244	20.70411949
rs11678511	G	A	G	A	-0.0724496	-0.000150783	0.607566	0.604973	FALSE	FALSE	FALSE	ukb-b-13348	2	211637186	0.000178312	0.400000008	462933	Cancer code, self-reported: prostate cancer	TRUE	reported	textfile	2	210772462	0.0156369	3.60E-06	GCST90199732	1-stearoyl-gpc (18:0) levels	8240	2	TRUE			0.002599074	8240	1.54E-06	462933	TRUE	7.52E-06	0.002503007	20.67151284	38.26134244	21.4669659
rs1168041	C	T	C	T	0.0860197	0.000213157	0.668683	0.65597	FALSE	FALSE	FALSE	ukb-b-13348	1	62960250	0.000185425	0.249999995	462933	Cancer code, self-reported: prostate cancer	TRUE	reported	textfile	1	62494579	0.0163773	1.50E-07	GCST90199732	1-stearoyl-gpc (18:0) levels	8240	2	TRUE			0.003337625	8240	2.85E-06	462933	TRUE	4.39E-07	0.003278611	27.09803846	38.26134244	27.58742961
rs174560	C	T	C	T	-0.115438	-9.96E-05	0.307997	0.313136	FALSE	FALSE	FALSE	ukb-b-13348	11	61581764	0.000186861	0.589999984	462933	Cancer code, self-reported: prostate cancer	TRUE	reported	textfile	11	61814292	0.0164192	2.06E-12	GCST90199732	1-stearoyl-gpc (18:0) levels	8240	2	TRUE			0.005964495	8240	6.14E-07	462933	TRUE	5.54E-12	0.005680441	47.06280977	38.26134244	49.43034046
rs1858942	A	G	A	G	0.0686694	-0.000249132	0.416626	0.412006	FALSE	FALSE	FALSE	ukb-b-13348	7	20636508	0.000176434	0.160000006	462933	Cancer code, self-reported: prostate cancer	TRUE	reported	textfile	7	20596885	0.0155305	9.80E-06	GCST90199732	1-stearoyl-gpc (18:0) levels	8240	2	TRUE			0.002367579	8240	4.31E-06	462933	TRUE	2.74E-05	0.002292186	18.92641479	38.26134244	19.5503992
rs4251520	C	T	C	T	0.106298	0.000461233	0.116082	0.114995	FALSE	FALSE	FALSE	ukb-b-13348	12	44175338	0.000274351	0.092999369	462933	Cancer code, self-reported: prostate cancer	TRUE	reported	textfile	12	43781535	0.0237505	7.62E-06	GCST90199732	1-stearoyl-gpc (18:0) levels	8240	2	TRUE			0.00242565	8240	6.11E-06	462933	TRUE	2.53E-05	0.002318767	19.14639555	38.26134244	20.03109418
rs440446	G	C	G	C	0.0703065	0.000200155	0.626921	0.639815	FALSE	TRUE	FALSE	ukb-b-13348	19	45409167	0.00018108	0.270000147	462933	Cancer code, self-reported: prostate cancer	TRUE	reported	textfile	19	44905910	0.0158769	9.50E-06	GCST90199732	1-stearoyl-gpc (18:0) levels	8240	2	TRUE			0.002374681	8240	2.64E-06	462933	TRUE	2.22E-05	0.002312249	19.09245262	38.26134244	19.60918474
rs4516473	T	C	T	C	-0.0761844	0.000111545	0.304109	0.314895	FALSE	FALSE	FALSE	ukb-b-13348	2	131754358	0.000189594	0.559999965	462933	Cancer code, self-reported: prostate cancer	TRUE	reported	textfile	2	130996785	0.0167791	5.61E-06	GCST90199732	1-stearoyl-gpc (18:0) levels	8240	2	TRUE			0.002496247	8240	7.48E-07	462933	TRUE	9.84E-06	0.00245659	20.2872217	38.26134244	20.615543
rs71468473	T	C	T	C	0.0990169	-0.000260795	0.166667	0.171641	FALSE	FALSE	FALSE	ukb-b-13348	12	131698243	0.000231367	0.259999792	462933	Cancer code, self-reported: prostate cancer	TRUE	reported	textfile	12	131213698	0.0205541	1.45E-06	GCST90199732	1-stearoyl-gpc (18:0) levels	8240	2	TRUE			0.002809171	8240	2.74E-06	462933	TRUE	3.77E-06	0.002723434	22.49691764	38.26134244	23.20714526
rs77692382	T	C	T	C	0.15573	0.000268895	0.249081	0.259945	FALSE	FALSE	FALSE	ukb-b-13348	1	40406715	0.000198288	0.180000205	462933	Cancer code, self-reported: prostate cancer	TRUE	reported	textfile	1	39941043	0.017606	9.13E-19	GCST90199732	1-stearoyl-gpc (18:0) levels	8240	2	TRUE			0.009407976	8240	3.97E-06	462933	TRUE	1.00E-17	0.009072109	75.4202542	38.26134244	78.2389786
rs865353	T	C	T	C	0.0695608	3.06E-05	0.392257	0.396427	FALSE	FALSE	FALSE	ukb-b-13348	6	35036353	0.000177129	0.860000097	462933	Cancer code, self-reported: prostate cancer	TRUE	reported	textfile	6	35068576	0.015646	8.75E-06	GCST90199732	1-stearoyl-gpc (18:0) levels	8240	2	TRUE			0.002393646	8240	6.45E-08	462933	TRUE	1.18E-05	0.002307012	19.04910901	38.26134244	19.76616809
rs9471968	G	A	G	A	0.0681202	-0.000226518	0.54124	0.545553	FALSE	FALSE	FALSE	ukb-b-13348	6	42905235	0.000174221	0.190000175	462933	Cancer code, self-reported: prostate cancer	TRUE	reported	textfile	6	42937497	0.0151797	7.20E-06	GCST90199732	1-stearoyl-gpc (18:0) levels	8240	2	TRUE			0.002438615	8240	3.65E-06	462933	TRUE	1.92E-05	0.002304397	19.02746725	38.26134244	20.13842267
rs9518568	T	C	T	C	-0.0821795	0.000276887	0.707806	0.712063	FALSE	FALSE	FALSE	ukb-b-13348	13	102465085	0.000192174	0.149999911	462933	Cancer code, self-reported: prostate cancer	TRUE	reported	textfile	13	101812735	0.0167837	9.76E-07	GCST90199732	1-stearoyl-gpc (18:0) levels	8240	2	TRUE			0.002901802	8240	4.48E-06	462933	TRUE	3.16E-06	0.00279346	23.07699139	38.26134244	23.9746112
rs964184	C	G	C	G	-0.10085	-4.74E-05	0.868927	0.866372	FALSE	TRUE	FALSE	ukb-b-13348	11	116648917	0.000254742	0.84999995	462933	Cancer code, self-reported: prostate cancer	TRUE	reported	textfile	11	116778201	0.0225353	7.63E-06	GCST90199732	1-stearoyl-gpc (18:0) levels	8240	2	TRUE			0.002425207	8240	7.47E-08	462933	TRUE	1.04E-05	0.002316746	19.1296682	38.26134244	20.02742514
rs9792470	A	G	A	G	0.109384	0.000177089	0.109116	0.119976	FALSE	FALSE	FALSE	ukb-b-13348	9	8598737	0.000266751	0.509999793	462933	Cancer code, self-reported: prostate cancer	TRUE	reported	textfile	9	8598737	0.0243251	6.90E-06	GCST90199732	1-stearoyl-gpc (18:0) levels	8240	2	TRUE			0.002448566	8240	9.52E-07	462933	TRUE	1.26E-05	0.002326201	19.20792336	38.26134244	20.22079997
rs1168041	C	T	C	T	0.0816016	0.000213157	0.668749	0.65597	FALSE	FALSE	FALSE	ukb-b-13348	1	62960250	0.000185425	0.249999995	462933	Cancer code, self-reported: prostate cancer	TRUE	reported	textfile	1	62494579	0.016554	8.25E-07	GCST90199733	1-palmitoyl-GPC (16:0) levels	8232	2	TRUE			0.00294382	8232	2.85E-06	462933	TRUE	2.23E-06	0.002950174	24.35177717	38.26134244	24.29917041
rs11773889	T	C	T	C	-0.0851082	-0.000344127	0.222064	0.240036	FALSE	FALSE	FALSE	ukb-b-13348	7	36338589	0.0002034	0.090999708	462933	Cancer code, self-reported: prostate cancer	TRUE	reported	textfile	7	36298980	0.0186357	4.95E-06	GCST90199733	1-palmitoyl-GPC (16:0) levels	8232	2	TRUE			0.002527856	8232	6.18E-06	462933	TRUE	1.70E-05	0.00250262	20.64823365	38.26134244	20.85697833
rs1260326	C	T	C	T	-0.0702551	0.000179354	0.587301	0.604288	FALSE	FALSE	FALSE	ukb-b-13348	2	27730940	0.000177137	0.310000219	462933	Cancer code, self-reported: prostate cancer	TRUE	reported	textfile	2	27508073	0.0156609	7.26E-06	GCST90199733	1-palmitoyl-GPC (16:0) levels	8232	2	TRUE			0.002439281	8232	2.21E-06	462933	TRUE	1.63E-05	0.002392654	19.73876887	38.26134244	20.12436936
rs1492701	G	C	G	C	0.17989	0.000364988	0.252331	0.261256	FALSE	TRUE	FALSE	ukb-b-13348	1	40421818	0.000198054	0.064999498	462933	Cancer code, self-reported: prostate cancer	TRUE	reported	textfile	1	39956146	0.0176741	2.48E-24	GCST90199733	1-palmitoyl-GPC (16:0) levels	8232	2	TRUE			0.012431028	8232	7.34E-06	462933	TRUE	8.90E-23	0.012210235	101.7324106	38.26134244	103.595151
rs174544	A	C	A	C	-0.0801658	-0.000100718	0.301315	0.307113	FALSE	FALSE	FALSE	ukb-b-13348	11	61567753	0.000187823	0.589999984	462933	Cancer code, self-reported: prostate cancer	TRUE	reported	textfile	11	61800281	0.0166901	1.56E-06	GCST90199733	1-palmitoyl-GPC (16:0) levels	8232	2	TRUE			0.002795406	8232	6.21E-07	462933	TRUE	2.76E-06	0.002705892	22.32991197	38.26134244	23.07067941
rs1858942	A	G	A	G	0.0711707	-0.000249132	0.416739	0.412006	FALSE	FALSE	FALSE	ukb-b-13348	7	20636508	0.000176434	0.160000006	462933	Cancer code, self-reported: prostate cancer	TRUE	reported	textfile	7	20596885	0.0156908	5.74E-06	GCST90199733	1-palmitoyl-GPC (16:0) levels	8232	2	TRUE			0.002493608	8232	4.31E-06	462933	TRUE	1.65E-05	0.002462405	20.31562169	38.26134244	20.57369519
rs2662619	A	G	A	G	-0.0774972	-2.46E-05	0.729085	0.739331	FALSE	FALSE	FALSE	ukb-b-13348	5	57776880	0.000198193	0.89999998	462933	Cancer code, self-reported: prostate cancer	TRUE	reported	textfile	5	58481053	0.0173376	7.83E-06	GCST90199733	1-palmitoyl-GPC (16:0) levels	8232	2	TRUE			0.002421816	8232	3.33E-08	462933	TRUE	1.02E-05	0.002372538	19.57242662	38.26134244	19.97993473
rs56355004	C	T	C	T	-0.110098	0.000478959	0.128167	0.125306	FALSE	FALSE	FALSE	ukb-b-13348	1	231169745	0.000263879	0.070000316	462933	Cancer code, self-reported: prostate cancer	TRUE	reported	textfile	1	231033999	0.0231915	2.06E-06	GCST90199733	1-palmitoyl-GPC (16:0) levels	8232	2	TRUE			0.00273095	8232	7.12E-06	462933	TRUE	8.07E-06	0.002708934	22.35508288	38.26134244	22.53726344
rs623263	C	T	C	T	0.104343	-0.000115284	0.137492	0.141432	FALSE	FALSE	FALSE	ukb-b-13348	6	84469645	0.000250187	0.640000038	462933	Cancer code, self-reported: prostate cancer	TRUE	reported	textfile	6	83759926	0.0223041	2.89E-06	GCST90199733	1-palmitoyl-GPC (16:0) levels	8232	2	TRUE			0.002652186	8232	4.59E-07	462933	TRUE	4.79E-06	0.002582244	21.30688368	38.26134244	21.8855382
rs71468473	T	C	T	C	0.0971539	-0.000260795	0.166275	0.171641	FALSE	FALSE	FALSE	ukb-b-13348	12	131698243	0.000231367	0.259999792	462933	Cancer code, self-reported: prostate cancer	TRUE	reported	textfile	12	131213698	0.0207708	2.90E-06	GCST90199733	1-palmitoyl-GPC (16:0) levels	8232	2	TRUE			0.002651314	8232	2.74E-06	462933	TRUE	7.29E-06	0.002616979	21.5942497	38.26134244	21.87832301
rs73067080	C	T	C	T	0.099914	9.00E-05	0.16488	0.159019	FALSE	FALSE	FALSE	ukb-b-13348	12	21388829	0.000237345	0.699999936	462933	Cancer code, self-reported: prostate cancer	TRUE	reported	textfile	12	21235895	0.0205818	1.21E-06	GCST90199733	1-palmitoyl-GPC (16:0) levels	8232	2	TRUE			0.002855251	8232	3.11E-07	462933	TRUE	1.94E-06	0.002749157	22.68793526	38.26134244	23.56600604
rs791597	G	A	G	A	-0.0833318	0.000164566	0.730235	0.726711	FALSE	FALSE	FALSE	ukb-b-13348	7	127864336	0.000195001	0.400000008	462933	Cancer code, self-reported: prostate cancer	TRUE	reported	textfile	7	128224283	0.0176443	2.33E-06	GCST90199733	1-palmitoyl-GPC (16:0) levels	8232	2	TRUE			0.002702946	8232	1.54E-06	462933	TRUE	4.94E-06	0.002735897	22.57820528	38.26134244	22.30553576
rs9518568	T	C	T	C	-0.0822019	0.000276887	0.707914	0.712063	FALSE	FALSE	FALSE	ukb-b-13348	13	102465085	0.000192174	0.149999911	462933	Cancer code, self-reported: prostate cancer	TRUE	reported	textfile	13	101812735	0.0169549	1.25E-06	GCST90199733	1-palmitoyl-GPC (16:0) levels	8232	2	TRUE			0.002847966	8232	4.48E-06	462933	TRUE	3.97E-06	0.002794377	23.06216453	38.26134244	23.50570311
rs1018158	C	T	C	T	0.0843513	0.000147805	0.428469	0.421906	FALSE	FALSE	FALSE	ukb-b-13348	11	99215159	0.000176627	0.400000008	462933	Cancer code, self-reported: prostate cancer	TRUE	reported	textfile	11	99344428	0.018866	7.78E-06	GCST90199734	Hyocholate levels	5782	2	TRUE			0.003446646	5782	1.51E-06	462933	TRUE	1.38E-05	0.003484759	20.2123424	38.26134244	19.99051121
rs10882265	A	C	A	C	0.0976881	-0.000244536	0.764297	0.761265	FALSE	FALSE	FALSE	ukb-b-13348	10	95303034	0.000203596	0.230000087	462933	Cancer code, self-reported: prostate cancer	TRUE	reported	textfile	10	93543277	0.0217981	7.41E-06	GCST90199734	Hyocholate levels	5782	2	TRUE			0.003462675	5782	3.12E-06	462933	TRUE	1.58E-05	0.003438275	19.94179381	38.26134244	20.08380724
rs10998852	T	C	T	C	0.10524	-0.000207017	0.207276	0.229056	FALSE	FALSE	FALSE	ukb-b-13348	10	71305267	0.000210081	0.320000016	462933	Cancer code, self-reported: prostate cancer	TRUE	reported	textfile	10	69545511	0.0236125	8.31E-06	GCST90199734	Hyocholate levels	5782	2	TRUE			0.003424995	5782	2.10E-06	462933	TRUE	1.58E-05	0.003639676	21.11417484	38.26134244	19.86450452
rs12669002	A	G	A	G	0.140451	-8.45E-05	0.115559	0.120792	FALSE	FALSE	FALSE	ukb-b-13348	7	123315222	0.000267315	0.749999545	462933	Cancer code, self-reported: prostate cancer	TRUE	reported	textfile	7	123675168	0.0292856	1.62E-06	GCST90199734	Hyocholate levels	5782	2	TRUE			0.003963591	5782	2.16E-07	462933	TRUE	2.27E-06	0.004032295	23.40102557	38.26134244	23.00071935
rs4418881	A	G	A	G	-0.0858507	-0.000441777	0.645613	0.64642	FALSE	FALSE	FALSE	ukb-b-13348	12	133058066	0.000181585	0.014999957	462933	Cancer code, self-reported: prostate cancer	TRUE	reported	textfile	12	132481480	0.0193099	8.75E-06	GCST90199734	Hyocholate levels	5782	2	TRUE			0.003408138	5782	1.28E-05	462933	TRUE	3.39E-05	0.003372622	19.5597253	38.26134244	19.76640237
rs4731730	C	T	C	T	0.0843837	-7.63E-05	0.55298	0.557062	FALSE	FALSE	FALSE	ukb-b-13348	7	130690637	0.000175438	0.660000098	462933	Cancer code, self-reported: prostate cancer	TRUE	reported	textfile	7	131005878	0.0188331	7.44E-06	GCST90199734	Hyocholate levels	5782	2	TRUE			0.003461305	5782	4.09E-07	462933	TRUE	1.07E-05	0.003520331	20.41939632	38.26134244	20.07582972
rs4786487	C	G	C	G	0.100446	-0.0001444	0.749392	0.739593	FALSE	TRUE	FALSE	ukb-b-13348	16	4440397	0.000197482	0.460000178	462933	Cancer code, self-reported: prostate cancer	TRUE	reported	textfile	16	4390396	0.0211267	1.99E-06	GCST90199734	Hyocholate levels	5782	2	TRUE			0.003895641	5782	1.15E-06	462933	TRUE	3.48E-06	0.003789651	21.98751061	38.26134244	22.60486735
rs72764714	A	G	A	G	-0.120222	0.000263952	0.133205	0.137926	FALSE	FALSE	FALSE	ukb-b-13348	9	118411780	0.000252464	0.299999824	462933	Cancer code, self-reported: prostate cancer	TRUE	reported	textfile	9	115649501	0.0271864	9.77E-06	GCST90199734	Hyocholate levels	5782	2	TRUE			0.003371862	5782	2.36E-06	462933	TRUE	1.90E-05	0.003337604	19.35595407	38.26134244	19.55530042
rs9405331	A	G	A	G	0.0922803	-0.000146919	0.574537	0.579717	FALSE	FALSE	FALSE	ukb-b-13348	6	7204736	0.000175912	0.400000008	462933	Cancer code, self-reported: prostate cancer	TRUE	reported	textfile	6	7204503	0.0188518	9.83E-07	GCST90199734	Hyocholate levels	5782	2	TRUE			0.004128458	5782	1.51E-06	462933	TRUE	1.86E-06	0.004163205	24.16392399	38.26134244	23.96140877
rs10937732	C	T	C	T	0.0807608	-0.000131902	0.718074	0.715747	FALSE	FALSE	FALSE	ukb-b-13348	4	6470061	0.000192953	0.48999991	462933	Cancer code, self-reported: prostate cancer	TRUE	reported	textfile	4	6468334	0.0179004	6.43E-06	GCST90199735	N-acetylhistidine levels	7054	2	TRUE			0.002878138	7054	1.01E-06	462933	TRUE	1.13E-05	0.0026408	18.67223298	38.26134244	20.35521777
rs10962477	T	C	T	C	-0.0815068	-6.74E-05	0.260681	0.265464	FALSE	FALSE	FALSE	ukb-b-13348	9	16538942	0.000198669	0.730000235	462933	Cancer code, self-reported: prostate cancer	TRUE	reported	textfile	9	16538944	0.0184199	9.65E-06	GCST90199735	N-acetylhistidine levels	7054	2	TRUE			0.002768833	7054	2.49E-07	462933	TRUE	1.38E-05	0.002560701	18.10442581	38.26134244	19.58002083
rs12209125	C	A	C	A	-0.0970829	7.36E-05	0.409727	0.404422	FALSE	FALSE	FALSE	ukb-b-13348	6	25769789	0.000176863	0.680000137	462933	Cancer code, self-reported: prostate cancer	TRUE	reported	textfile	6	25769561	0.0162367	2.24E-09	GCST90199735	N-acetylhistidine levels	7054	2	TRUE			0.005044074	7054	3.74E-07	462933	TRUE	4.16E-09	0.004558931	32.29681743	38.26134244	35.75114445
rs12900591	G	A	G	A	0.104502	-0.000224043	0.144349	0.139492	FALSE	FALSE	FALSE	ukb-b-13348	15	95532757	0.00025399	0.380000353	462933	Cancer code, self-reported: prostate cancer	TRUE	reported	textfile	15	94989528	0.0229707	5.38E-06	GCST90199735	N-acetylhistidine levels	7054	2	TRUE			0.002926279	7054	1.68E-06	462933	TRUE	1.06E-05	0.002697675	19.07546415	38.26134244	20.69668285
rs13059608	C	A	C	A	-0.0878477	8.00E-06	0.281975	0.283191	FALSE	FALSE	FALSE	ukb-b-13348	3	156221707	0.000193169	0.969999923	462933	Cancer code, self-reported: prostate cancer	TRUE	reported	textfile	3	156503918	0.0177376	7.32E-07	GCST90199735	N-acetylhistidine levels	7054	2	TRUE			0.003466178	7054	3.71E-09	462933	TRUE	9.24E-07	0.003124935	22.10612024	38.26134244	24.52850489
rs13068016	T	A	T	A	-0.0858512	-0.000242097	0.767961	0.765023	FALSE	TRUE	FALSE	ukb-b-13348	3	146027335	0.000205603	0.239999866	462933	Cancer code, self-reported: prostate cancer	TRUE	reported	textfile	3	146309548	0.0191707	7.53E-06	GCST90199735	N-acetylhistidine levels	7054	2	TRUE			0.002835771	7054	3.00E-06	462933	TRUE	1.72E-05	0.002626775	18.57280439	38.26134244	20.05472901
rs3798167	T	G	T	G	0.095869	7.13E-05	0.204299	0.200436	FALSE	FALSE	FALSE	ukb-b-13348	6	160567928	0.000217804	0.740000478	462933	Cancer code, self-reported: prostate cancer	TRUE	reported	textfile	6	160146896	0.0199317	1.51E-06	GCST90199735	N-acetylhistidine levels	7054	2	TRUE			0.003269889	7054	2.32E-07	462933	TRUE	2.24E-06	0.002988151	21.13559697	38.26134244	23.1349045
rs6546861	T	C	T	C	0.381183	-0.000168562	0.236913	0.228061	FALSE	FALSE	FALSE	ukb-b-13348	2	73849861	0.000206754	0.410000135	462933	Cancer code, self-reported: prostate cancer	TRUE	reported	textfile	2	73622734	0.018066	8.05E-99	GCST90199735	N-acetylhistidine levels	7054	2	TRUE			0.059380611	7054	1.44E-06	462933	TRUE	1.64E-94	0.052536361	391.0296976	38.26134244	445.1875758
rs7108760	G	A	G	A	0.101252	0.00011845	0.826931	0.81894	FALSE	FALSE	FALSE	ukb-b-13348	11	67414647	0.000225545	0.599999654	462933	Cancer code, self-reported: prostate cancer	TRUE	reported	textfile	11	67647176	0.0211912	1.77E-06	GCST90199735	N-acetylhistidine levels	7054	2	TRUE			0.00322686	7054	5.96E-07	462933	TRUE	2.94E-06	0.002934444	20.75459981	38.26134244	22.8294853
rs77924615	A	G	A	G	-0.0926227	-5.61E-05	0.190414	0.196673	FALSE	FALSE	FALSE	ukb-b-13348	16	20392332	0.000220256	0.800000024	462933	Cancer code, self-reported: prostate cancer	TRUE	reported	textfile	16	20381010	0.0206237	7.09E-06	GCST90199735	N-acetylhistidine levels	7054	2	TRUE			0.002851997	7054	1.40E-07	462933	TRUE	9.70E-06	0.002645006	18.70205251	38.26134244	20.1698054
rs10018448	G	A	G	A	0.0938716	0.000273957	0.530035	0.53497	FALSE	FALSE	FALSE	ukb-b-13348	4	89225171	0.000173949	0.119999932	462933	Cancer code, self-reported: prostate cancer	TRUE	reported	textfile	4	88304019	0.0148331	2.48E-10	GCST90199736	Alpha-hydroxyisovalerate levels	8208	2	TRUE			0.004856894	8208	5.36E-06	462933	TRUE	1.36E-09	0.00439004	36.18351725	38.26134244	40.05019098
rs10225370	A	T	A	T	-0.0991324	0.00042958	0.127837	0.118539	FALSE	TRUE	FALSE	ukb-b-13348	7	114740902	0.000268197	0.11000008	462933	Cancer code, self-reported: prostate cancer	TRUE	reported	textfile	7	115100848	0.0220839	7.16E-06	GCST90199736	Alpha-hydroxyisovalerate levels	8208	2	TRUE			0.002449532	8208	5.54E-06	462933	TRUE	2.27E-05	0.002191369	18.02186458	38.26134244	20.1502156
rs10802092	T	A	T	A	0.174872	0.000238135	0.592917	0.595146	FALSE	TRUE	FALSE	ukb-b-13348	1	119935507	0.000176675	0.180000205	462933	Cancer code, self-reported: prostate cancer	TRUE	reported	textfile	1	119392884	0.0149927	1.95E-31	GCST90199736	Alpha-hydroxyisovalerate levels	8208	2	TRUE			0.016308287	8208	3.92E-06	462933	TRUE	7.29E-30	0.014762075	122.9526265	38.26134244	136.0444572
rs165107	T	G	T	G	-0.101703	0.000268391	0.140413	0.146275	FALSE	FALSE	FALSE	ukb-b-13348	18	75395755	0.000245006	0.270000147	462933	Cancer code, self-reported: prostate cancer	TRUE	reported	textfile	18	77683799	0.0211423	1.51E-06	GCST90199736	Alpha-hydroxyisovalerate levels	8208	2	TRUE			0.002811957	8208	2.59E-06	462933	TRUE	3.81E-06	0.002496863	20.54054312	38.26134244	23.1399846
rs1891761	G	A	G	A	-0.072877	9.67E-05	0.446677	0.453042	FALSE	FALSE	FALSE	ukb-b-13348	10	115256140	0.000174453	0.580000009	462933	Cancer code, self-reported: prostate cancer	TRUE	reported	textfile	10	113496381	0.0148792	9.69E-07	GCST90199736	Alpha-hydroxyisovalerate levels	8208	2	TRUE			0.002914892	8208	6.64E-07	462933	TRUE	1.76E-06	0.002625326	21.60013467	38.26134244	23.98953391
rs2393791	T	C	T	C	-0.116179	0.000209585	0.618461	0.620066	FALSE	FALSE	FALSE	ukb-b-13348	12	121423956	0.000178728	0.239999866	462933	Cancer code, self-reported: prostate cancer	TRUE	reported	textfile	12	120986153	0.0152288	2.37E-14	GCST90199736	Alpha-hydroxyisovalerate levels	8208	2	TRUE			0.007042439	8208	2.97E-06	462933	TRUE	1.38E-13	0.006369957	52.60697353	38.26134244	58.2001229
rs2927480	C	G	C	G	-0.0814027	0.000283763	0.296562	0.303686	FALSE	TRUE	FALSE	ukb-b-13348	19	45337385	0.000189283	0.129999895	462933	Cancer code, self-reported: prostate cancer	TRUE	reported	textfile	19	44834128	0.0161491	4.64E-07	GCST90199736	Alpha-hydroxyisovalerate levels	8208	2	TRUE			0.003086788	8208	4.85E-06	462933	TRUE	1.62E-06	0.002764706	22.75007407	38.26134244	25.40861381
rs3802967	C	T	C	T	-0.258766	0.00014153	0.539467	0.579161	FALSE	FALSE	FALSE	ukb-b-13348	11	18344064	0.000175698	0.419999719	462933	Cancer code, self-reported: prostate cancer	TRUE	reported	textfile	11	18322517	0.01431	4.35E-73	GCST90199736	Alpha-hydroxyisovalerate levels	8208	2	TRUE			0.038320741	8208	1.40E-06	462933	TRUE	4.16E-70	0.033271322	282.4209895	38.26134244	326.9905167
rs6085741	A	C	A	C	0.104775	-0.000476256	0.17667	0.184487	FALSE	FALSE	FALSE	ukb-b-13348	20	745444	0.000224099	0.034000085	462933	Cancer code, self-reported: prostate cancer	TRUE	reported	textfile	20	764800	0.0194422	7.08E-08	GCST90199736	Alpha-hydroxyisovalerate levels	8208	2	TRUE			0.00352662	8208	9.76E-06	462933	TRUE	4.24E-07	0.003193612	26.2907384	38.26134244	29.0418666
rs655558	T	C	T	C	-0.0694983	0.000152189	0.365846	0.365106	FALSE	FALSE	FALSE	ukb-b-13348	11	127825112	0.000180228	0.400000008	462933	Cancer code, self-reported: prostate cancer	TRUE	reported	textfile	11	127955217	0.0152585	5.25E-06	GCST90199736	Alpha-hydroxyisovalerate levels	8208	2	TRUE			0.002521719	8208	1.54E-06	462933	TRUE	1.08E-05	0.002241152	18.43220665	38.26134244	20.74553689
rs6696772	C	G	C	G	-0.0794297	-0.000186529	0.217405	0.22554	FALSE	TRUE	FALSE	ukb-b-13348	1	203018190	0.000208165	0.370000235	462933	Cancer code, self-reported: prostate cancer	TRUE	reported	textfile	1	203049062	0.0178739	8.83E-06	GCST90199736	Alpha-hydroxyisovalerate levels	8208	2	TRUE			0.002400777	8208	1.73E-06	462933	TRUE	1.83E-05	0.002146854	17.65498361	38.26134244	19.74818545
rs7236320	A	G	A	G	-0.0820926	-5.78E-05	0.222607	0.233292	FALSE	FALSE	FALSE	ukb-b-13348	18	52475051	0.000206816	0.780000714	462933	Cancer code, self-reported: prostate cancer	TRUE	reported	textfile	18	54807820	0.0176835	3.45E-06	GCST90199736	Alpha-hydroxyisovalerate levels	8208	2	TRUE			0.002619395	8208	1.69E-07	462933	TRUE	5.05E-06	0.002332477	19.18505893	38.26134244	21.55120549
rs950950	T	C	T	C	0.0691002	0.000162777	0.448887	0.455176	FALSE	FALSE	FALSE	ukb-b-13348	4	23561662	0.000174107	0.349999964	462933	Cancer code, self-reported: prostate cancer	TRUE	reported	textfile	4	23560039	0.0146353	2.34E-06	GCST90199736	Alpha-hydroxyisovalerate levels	8208	2	TRUE			0.002709229	8208	1.89E-06	462933	TRUE	5.25E-06	0.00236247	19.4323365	38.26134244	22.2923242
rs13170951	G	A	G	A	-0.0793524	8.33E-05	0.550065	0.560831	FALSE	FALSE	FALSE	ukb-b-13348	5	2822959	0.000175828	0.640000038	462933	Cancer code, self-reported: prostate cancer	TRUE	reported	textfile	5	2822845	0.0169367	2.80E-06	GCST90199737	N-acetylproline levels	7100	2	TRUE			0.003083085	7100	4.85E-07	462933	TRUE	4.46E-06	0.003116836	22.19247054	38.26134244	21.95141615
rs13237611	G	A	G	A	0.0760229	-0.000235939	0.474702	0.474903	FALSE	FALSE	FALSE	ukb-b-13348	7	47884555	0.000173547	0.170000031	462933	Cancer code, self-reported: prostate cancer	TRUE	reported	textfile	7	47844957	0.016653	4.99E-06	GCST90199737	N-acetylproline levels	7100	2	TRUE			0.002927485	7100	3.99E-06	462933	TRUE	1.30E-05	0.002882343	20.51801095	38.26134244	20.84029684
rs1522591	A	G	A	G	0.0787369	-3.42E-05	0.652367	0.661845	FALSE	FALSE	FALSE	ukb-b-13348	2	34060104	0.000183415	0.84999995	462933	Cancer code, self-reported: prostate cancer	TRUE	reported	textfile	2	33835037	0.0172865	5.24E-06	GCST90199737	N-acetylproline levels	7100	2	TRUE			0.002914332	7100	7.52E-08	462933	TRUE	6.96E-06	0.002811898	20.01513423	38.26134244	20.74638738
rs5768157	G	A	G	A	-0.0798066	-5.14E-05	0.333546	0.338776	FALSE	FALSE	FALSE	ukb-b-13348	22	48315016	0.000183564	0.780000714	462933	Cancer code, self-reported: prostate cancer	TRUE	reported	textfile	22	47919267	0.0176406	6.07E-06	GCST90199737	N-acetylproline levels	7100	2	TRUE			0.002875176	7100	1.69E-07	462933	TRUE	8.47E-06	0.002831611	20.15584554	38.26134244	20.46684559
rs6065509	C	A	C	A	0.0813623	-0.000245136	0.347146	0.351655	FALSE	FALSE	FALSE	ukb-b-13348	20	41174105	0.000183923	0.180000205	462933	Cancer code, self-reported: prostate cancer	TRUE	reported	textfile	20	42545465	0.0174606	3.17E-06	GCST90199737	N-acetylproline levels	7100	2	TRUE			0.00304976	7100	3.84E-06	462933	TRUE	8.27E-06	0.003000576	21.36218895	38.26134244	21.71341372
rs7125757	T	C	T	C	-0.100132	-0.000368802	0.170211	0.175434	FALSE	FALSE	FALSE	ukb-b-13348	11	18255270	0.000229416	0.11000008	462933	Cancer code, self-reported: prostate cancer	TRUE	reported	textfile	11	18233723	0.0222427	6.74E-06	GCST90199737	N-acetylproline levels	7100	2	TRUE			0.00284706	7100	5.58E-06	462933	TRUE	1.97E-05	0.002832247	20.16038599	38.26134244	20.2661276
rs7206796	T	C	T	C	-0.0934418	0.00025729	0.190372	0.19608	FALSE	FALSE	FALSE	ukb-b-13348	16	56381277	0.000218348	0.239999866	462933	Cancer code, self-reported: prostate cancer	TRUE	reported	textfile	16	56347365	0.0210753	9.26E-06	GCST90199737	N-acetylproline levels	7100	2	TRUE			0.002761835	7100	3.00E-06	462933	TRUE	2.11E-05	0.002691541	19.15611658	38.26134244	19.65779768
rs945016	A	T	A	T	0.0951437	5.19E-05	0.793927	0.788324	FALSE	TRUE	FALSE	ukb-b-13348	14	83300021	0.000213063	0.809999965	462933	Cancer code, self-reported: prostate cancer	TRUE	reported	textfile	14	82833677	0.0210885	6.43E-06	GCST90199737	N-acetylproline levels	7100	2	TRUE			0.002859493	7100	1.28E-07	462933	TRUE	8.79E-06	0.002962046	21.08706021	38.26134244	20.35488687
rs10815617	C	T	C	T	0.0679443	-0.000136213	0.50308	0.504268	FALSE	FALSE	FALSE	ukb-b-13348	9	7489047	0.000174177	0.429999549	462933	Cancer code, self-reported: prostate cancer	TRUE	reported	textfile	9	7489047	0.0152709	8.62E-06	GCST90199738	Stachydrine levels	8297	2	TRUE			0.002380812	8297	1.32E-06	462933	TRUE	1.68E-05	0.002308126	19.19020161	38.26134244	19.79597018
[truncated: 12,948 more rows]
